# Supplementary material for: Ancestry-driven metabolite variation provides insights into disease states in admixed populations
Source: Genome Med. 2023 Jul 17;15:52. doi: 10.1186/s13073-023-01209-z (PMC10351197; doi:10.1186/s13073-023-01209-z)
Supplement: Supplementary file 3 — Additional file 3: Extended Data Table S1. Significant independent local ancestry regions from admixture mapping. Extended Data Table S2. Genetic variants that do not explain association between local ancestry regions and metabolites. Extended Data Table S3. Replication of significant independent local ancestry regions from admixture mapping for 64 metabolites avaialble in the replication dataset. [file 13073_2023_1209_MOESM3_ESM.xlsx]

## Sheet: Extended Data Table 1
Extended Data Table S1: Significant independent local ancestry regions from admixture mapping.
Metabolite	Chr	AM Region ID	AM Region Start (bp; hg19)	AM Region End (bp; hg19)	AM Joint Statistic	AM Joint P-Value	European Estimate	European P-Value	Native American Estimate	Native American P-Value	African Estimate	African P-Value	Driving Ancestry	Direction of Association of Driving Ancestry	Metabolite Super Pathway	Novel region
N-acetylleucine	2	1549	67447916	67771586	42	7.57e-10	-0.155947	2.65e-10	0.107925	0.000156	0.166161	6.7e-06	EUR	-	Amino Acid	Yes
N-acetylcitrulline	2	1555	68529682	68652580	43.45	3.67e-10	-0.141096	5.26e-09	0.0663625	0.0165	0.202228	2.34e-08	EUR	-	Amino Acid	Yes
N-acetylcitrulline	2	1556	68663534	68913500	52.91	3.24e-12	-0.152182	2.72e-10	0.0659728	0.0171	0.227245	2.87e-10	EUR	-	Amino Acid	Yes
N-acetylasparagine	2	1561	69350431	69503332	40.12	1.94e-09	-0.112234	1.98e-05	0.0049114	0.871	0.243671	5.73e-10	AFR	+	Amino Acid	Yes
N-acetylleucine	2	1561	69350431	69503332	59.52	1.19e-13	-0.171875	3.06e-12	0.0905328	0.00134	0.238724	2.44e-10	EUR	-	Amino Acid	Yes
N-acetylcitrulline	2	1564	70580161	70753882	60.3	8.04e-14	-0.145039	1.5e-09	0.0379229	0.168	0.260208	4.09e-13	AFR	+	Amino Acid	Yes
N-delta-acetylornithine	2	1564	70580161	70753882	38.65	4.04e-09	0.090913	0.000157	0.0115176	0.676	-0.219687	6.69e-10	AFR	-	Amino Acid	Yes
N-acetyl-1-methylhistidine*	2	1566	70836266	71024560	49.65	1.66e-11	-0.117655	6.15e-07	0.0122061	0.65	0.237265	9.75e-12	AFR	+	Amino Acid	Yes
N-acetylasparagine	2	1567	71029439	71153154	58.3	2.19e-13	-0.148048	1.7e-08	0.0249311	0.405	0.281932	3.42e-13	AFR	+	Amino Acid	No
N-acetylcitrulline	2	1567	71029439	71153154	72.02	2.29e-16	-0.155402	1.05e-10	0.0345007	0.208	0.285118	1.45e-15	AFR	+	Amino Acid	No
N-acetylarginine	2	1568	71159248	71203077	52.33	4.33e-12	-0.135061	1.09e-07	0.0220333	0.448	0.260336	4.86e-12	AFR	+	Amino Acid	Yes
N-acetylleucine	2	1568	71159248	71203077	62.72	2.4e-14	-0.170007	6.8e-12	0.0748817	0.00773	0.255009	1.07e-11	EUR	-	Amino Acid	Yes
N-acetylleucine	2	1569	71203342	71298486	68.49	1.34e-15	-0.175621	1.39e-12	0.0730816	0.00922	0.267962	7.22e-13	AFR	+	Amino Acid	No
N-acetylasparagine	2	1570	71305456	71703945	74.37	7.08e-17	-0.165612	3.03e-10	0.0250052	0.404	0.318862	1.76e-16	AFR	+	Amino Acid	Yes
N-acetylcitrulline	2	1570	71305456	71703945	89.35	3.96e-20	-0.171126	1.23e-12	0.0345577	0.207	0.318244	4.66e-19	AFR	+	Amino Acid	Yes
N-acetylleucine	2	1570	71305456	71703945	72.65	1.68e-16	-0.179325	4.24e-13	0.0725614	0.00979	0.277367	9.42e-14	AFR	+	Amino Acid	Yes
N-acetyl-1-methylhistidine*	2	1571	71706697	71780215	73.51	1.09e-16	-0.144826	8.4e-10	0.0161695	0.549	0.284986	1.42e-16	AFR	+	Amino Acid	Yes
N-acetyltyrosine	2	1573	71865287	72010747	44.15	2.59e-10	-0.114912	5.86e-06	0.0052555	0.856	0.242279	9.18e-11	AFR	+	Amino Acid	Yes
N-acetylarginine	2	1574	72016916	72150898	66.13	4.38e-15	-0.161743	1.6e-10	0.0398487	0.171	0.278806	3.42e-14	AFR	+	Amino Acid	Yes
N-acetylcitrulline	2	1574	72016916	72150898	95.18	2.15e-21	-0.181655	3.91e-14	0.0424809	0.123	0.320136	7.4e-20	AFR	+	Amino Acid	No
N-acetylleucine	2	1574	72016916	72150898	70.2	5.72e-16	-0.179047	4.07e-13	0.0756566	0.00736	0.265842	4.14e-13	EUR	-	Amino Acid	Yes
N-delta-acetylornithine	2	1574	72016916	72150898	58.78	1.72e-13	0.129811	7.5e-08	-0.0087406	0.751	-0.259774	1.06e-13	AFR	-	Amino Acid	Yes
N2-acetyllysine	2	1575	72161465	72356370	59.19	1.4e-13	-0.153574	8.72e-10	0.0441129	0.121	0.262323	1.59e-12	AFR	+	Amino Acid	Yes
N-acetyl-1-methylhistidine*	2	1575	72161465	72356370	88.09	7.45e-20	-0.167681	1.17e-12	0.031544	0.245	0.303784	6.47e-19	AFR	+	Amino Acid	No
N-acetylarginine	2	1575	72161465	72356370	77.36	1.59e-17	-0.179373	1.41e-12	0.0501182	0.0859	0.296906	5.48e-16	AFR	+	Amino Acid	No
N-acetylcitrulline	2	1575	72161465	72356370	106.59	7.14e-24	-0.191649	1.66e-15	0.0424128	0.125	0.338498	3.75e-22	AFR	+	Amino Acid	No
N-acetylleucine	2	1575	72161465	72356370	74.82	5.66e-17	-0.182967	1.48e-13	0.0721915	0.0108	0.277255	3.33e-14	AFR	+	Amino Acid	Yes
N-acetylphenylalanine	2	1575	72161465	72356370	47.48	4.9e-11	-0.135132	2.98e-08	0.0388028	0.163	0.22564	2.57e-10	AFR	+	Amino Acid	Yes
N-acetylarginine	2	1576	72361960	72674929	91.63	1.27e-20	-0.194718	1.54e-14	0.0511472	0.0809	0.320682	9.15e-19	AFR	+	Amino Acid	No
N-acetylleucine	2	1576	72361960	72674929	83.06	9.18e-19	-0.193765	5.76e-15	0.0752892	0.00814	0.289042	1.4e-15	AFR	+	Amino Acid	No
N-acetyl-1-methylhistidine*	2	1577	72718221	73174848	101.54	8.92e-23	-0.183787	6.38e-15	0.0381645	0.161	0.319706	2.84e-21	AFR	+	Amino Acid	No
N-acetylasparagine	2	1577	72718221	73174848	89.95	2.93e-20	-0.195474	1.01e-13	0.0440608	0.146	0.332704	8.22e-19	AFR	+	Amino Acid	No
N-acetylcitrulline	2	1577	72718221	73174848	126.29	3.78e-28	-0.206095	1.03e-17	0.0393337	0.156	0.365769	2.9e-26	AFR	+	Amino Acid	No
N-acetylleucine	2	1577	72718221	73174848	82.47	1.23e-18	-0.194633	4e-15	0.0785858	0.00571	0.285003	3e-15	AFR	+	Amino Acid	No
N-acetylphenylalanine	2	1577	72718221	73174848	58.58	1.91e-13	-0.150494	6.65e-10	0.0420048	0.132	0.247603	2.12e-12	AFR	+	Amino Acid	Yes
N-acetyl-1-methylhistidine*	2	1578	73202023	73501453	112.38	3.95e-25	-0.192615	3.39e-16	0.0383407	0.161	0.337678	1.55e-23	AFR	+	Amino Acid	No
N-acetylarginine	2	1578	73202023	73501453	105.07	1.53e-23	-0.210841	8.41e-17	0.0592175	0.0443	0.340908	4.31e-21	AFR	+	Amino Acid	No
N-acetylleucine	2	1578	73202023	73501453	83.22	8.48e-19	-0.190699	1.68e-14	0.0680856	0.0173	0.294798	3.97e-16	AFR	+	Amino Acid	No
alliin	2	1579	73525537	74051612	44.01	2.77e-10	0.139234	1.77e-09	-0.0692418	0.00868	-0.185096	5.47e-08	EUR	+	Xenobiotics	No
N2-acetyllysine	2	1579	73525537	74051612	76.18	2.87e-17	-0.172226	6.21e-12	0.0453621	0.114	0.298428	5.69e-16	AFR	+	Amino Acid	No
N-acetylarginine	2	1579	73525537	74051612	111.97	4.85e-25	-0.22004	2.96e-18	0.068102	0.0206	0.34966	5.21e-22	AFR	+	Amino Acid	No
N-acetylasparagine	2	1579	73525537	74051612	100.2	1.74e-22	-0.207138	2.95e-15	0.0496741	0.102	0.351961	9.75e-21	AFR	+	Amino Acid	No
N-acetylcitrulline	2	1579	73525537	74051612	141.33	2.05e-31	-0.217497	1.39e-19	0.0423775	0.128	0.388759	2.72e-29	AFR	+	Amino Acid	No
N-acetylglutamine	2	1579	73525537	74051612	51.66	6.05e-12	-0.143188	1.4e-08	0.0367566	0.204	0.246754	2.29e-11	AFR	+	Amino Acid	No
N-acetylkynurenine (2)	2	1579	73525537	74051612	52.42	4.13e-12	-0.128995	1.26e-08	0.0327795	0.205	0.223716	1.7e-11	AFR	+	Amino Acid	No
N-acetylleucine	2	1579	73525537	74051612	86.04	2.07e-19	-0.196362	2.29e-15	0.0763497	0.0075	0.296593	3.08e-16	AFR	+	Amino Acid	No
N-acetyltyrosine	2	1579	73525537	74051612	63.38	1.73e-14	-0.148719	4.86e-09	0.0203792	0.486	0.280811	2.29e-14	AFR	+	Amino Acid	No
N-delta-acetylornithine	2	1579	73525537	74051612	106.89	6.15e-24	0.177233	2.1e-13	-0.0129804	0.642	-0.345029	1.32e-23	AFR	-	Amino Acid	No
N-acetyl-1-methylhistidine*	2	1580	74054272	74123029	96.12	1.34e-21	-0.17921	3.31e-14	0.0391198	0.151	0.314624	3.29e-20	AFR	+	Amino Acid	No
2-Aminooctanoic acid	2	1581	74124342	74186781	46.99	6.26e-11	0.112532	5.55e-06	0.0014263	0.96	-0.242999	1.7e-11	AFR	-	Lipid	No
N-acetylarginine	2	1581	74124342	74186781	100.12	1.82e-22	-0.205124	5.35e-16	0.0587902	0.0448	0.335526	3.91e-20	AFR	+	Amino Acid	No
N-acetylasparagine	2	1581	74124342	74186781	85.69	2.46e-19	-0.188478	7.69e-13	0.0407063	0.179	0.330033	3.53e-18	AFR	+	Amino Acid	No
N-acetylcitrulline	2	1581	74124342	74186781	129.48	7.65e-29	-0.204336	2.11e-17	0.0345911	0.213	0.377214	2.78e-27	AFR	+	Amino Acid	No
N-acetylglutamine	2	1581	74124342	74186781	40.12	1.94e-09	-0.128583	3.65e-07	0.0370851	0.199	0.216428	5.74e-09	AFR	+	Amino Acid	No
N-acetylleucine	2	1581	74124342	74186781	81.02	2.55e-18	-0.188611	2.98e-14	0.070468	0.0133	0.291755	1.45e-15	AFR	+	Amino Acid	No
N-acetyl-1-methylhistidine*	2	1582	74202578	74355244	85.94	2.18e-19	-0.173451	2.53e-13	0.0463132	0.0889	0.299749	8.11e-18	AFR	+	Amino Acid	No
N-acetylarginine	2	1582	74202578	74355244	90.18	2.61e-20	-0.19173	4.75e-14	0.0522261	0.0746	0.327791	1.44e-18	AFR	+	Amino Acid	No
N-acetylcitrulline	2	1582	74202578	74355244	116.01	6.44e-26	-0.191074	2.69e-15	0.0313928	0.258	0.365896	8.95e-25	AFR	+	Amino Acid	No
N-acetylleucine	2	1582	74202578	74355244	73.19	1.28e-16	-0.177795	9.01e-13	0.0662966	0.0196	0.28431	2.48e-14	AFR	+	Amino Acid	No
N-delta-acetylornithine	2	1582	74202578	74355244	91.31	1.49e-20	0.158834	6.15e-11	-0.0067471	0.808	-0.328884	1.32e-20	AFR	-	Amino Acid	No
N-acetylasparagine	2	1583	74370612	74895348	68.44	1.37e-15	-0.17065	9.46e-11	0.0423097	0.162	0.297957	1.19e-14	AFR	+	Amino Acid	Yes
N-acetylcitrulline	2	1583	74370612	74895348	101.99	7.13e-23	-0.183837	2.54e-14	0.0372201	0.179	0.339161	1.3e-21	AFR	+	Amino Acid	No
N2-acetyllysine	2	1584	74911073	75037843	50.99	8.48e-12	-0.144724	6.8e-09	0.0480791	0.09	0.243946	9.1e-11	AFR	+	Amino Acid	Yes
N-acetyl-1-methylhistidine*	2	1584	74911073	75037843	75.09	4.96e-17	-0.167968	9.6e-13	0.0560037	0.0385	0.272021	4.23e-15	AFR	+	Amino Acid	No
N-acetylarginine	2	1584	74911073	75037843	86.11	2.01e-19	-0.198103	4.06e-15	0.0744451	0.0106	0.305515	1.63e-16	AFR	+	Amino Acid	No
N-acetylleucine	2	1584	74911073	75037843	62.06	3.33e-14	-0.164834	2.51e-11	0.0652661	0.0208	0.257702	3.58e-12	AFR	+	Amino Acid	No
N-delta-acetylornithine	2	1584	74911073	75037843	76.82	2.08e-17	0.151696	3.1e-10	-0.017119	0.535	-0.296535	3.09e-17	AFR	-	Amino Acid	Yes
N2-acetyllysine	2	1585	75039614	75095809	41.84	8.23e-10	-0.136164	4.85e-08	0.0537807	0.058	0.215618	1.09e-08	AFR	+	Amino Acid	Yes
N-acetyl-1-methylhistidine*	2	1585	75039614	75095809	63.41	1.7e-14	-0.155471	4.05e-11	0.0538594	0.0469	0.250019	6.53e-13	AFR	+	Amino Acid	Yes
N-acetylarginine	2	1585	75039614	75095809	77.5	1.48e-17	-0.188114	9.08e-14	0.0712263	0.0146	0.290972	4.82e-15	AFR	+	Amino Acid	Yes
N-acetylcitrulline	2	1585	75039614	75095809	93.4	5.23e-21	-0.187511	5.26e-15	0.0588399	0.0329	0.313803	9.96e-19	AFR	+	Amino Acid	Yes
N-acetylarginine	2	1586	75098183	75163550	70.09	6.04e-16	-0.177571	3.04e-12	0.0619882	0.0344	0.281487	5.09e-14	AFR	+	Amino Acid	Yes
N-acetylasparagine	2	1587	75170336	75351100	50.45	1.11e-11	-0.151537	1.12e-08	0.0435946	0.149	0.253287	7.28e-11	AFR	+	Amino Acid	Yes
N-acetylleucine	2	1587	75170336	75351100	50.96	8.6e-12	-0.146806	4.1e-09	0.0510456	0.0716	0.239771	1.4e-10	AFR	+	Amino Acid	Yes
N-acetylcitrulline	2	1588	75351948	75406823	84.37	4.78e-19	-0.175385	5.94e-13	0.0460945	0.0963	0.306248	1.82e-17	AFR	+	Amino Acid	Yes
N-acetylarginine	2	1591	75654625	75675860	63.65	1.51e-14	-0.166153	9.28e-11	0.0510255	0.0813	0.27386	3.6e-13	AFR	+	Amino Acid	Yes
N-acetylarginine	2	1593	75788396	76176417	72.84	1.52e-16	-0.174803	6.53e-12	0.051982	0.0755	0.294065	4.45e-15	AFR	+	Amino Acid	Yes
N-acetylcitrulline	2	1593	75788396	76176417	90.79	1.93e-20	-0.184477	2.07e-14	0.0556617	0.044	0.312553	2.43e-18	AFR	+	Amino Acid	No
N-delta-acetylornithine	2	1593	75788396	76176417	52.56	3.87e-12	0.117076	1.42e-06	-0.0004506	0.987	-0.25329	1.18e-12	AFR	-	Amino Acid	Yes
N-acetyl-1-methylhistidine*	2	1594	76184816	76614158	57.34	3.53e-13	-0.133856	1.63e-08	0.0244342	0.366	0.251675	6.35e-13	AFR	+	Amino Acid	Yes
N-acetylasparagine	2	1594	76184816	76614158	59.43	1.24e-13	-0.167814	1.87e-10	0.0566954	0.0593	0.269444	3.83e-12	AFR	+	Amino Acid	Yes
N-acetylcitrulline	2	1596	76687485	76890567	81.73	1.79e-18	-0.169865	2.33e-12	0.0404015	0.145	0.300321	2.93e-17	AFR	+	Amino Acid	No
N-acetylcitrulline	2	1597	76893856	76941049	66.93	2.93e-15	-0.143137	3.66e-09	0.0179597	0.517	0.279619	3.8e-15	AFR	+	Amino Acid	Yes
N-acetylarginine	2	1599	77048211	77377286	49.16	2.11e-11	-0.136345	9.75e-08	0.0278451	0.341	0.248715	3.51e-11	AFR	+	Amino Acid	Yes
N-acetylcitrulline	2	1600	77385284	77538592	51.51	6.52e-12	-0.125366	2.2e-07	0.0182793	0.505	0.247843	6.16e-12	AFR	+	Amino Acid	Yes
androstenediol (3alpha, 17alpha) monosulfate (3)	4	3592	68470455	68706863	47.85	4.07e-11	0.105804	7.33e-07	-0.0068828	0.779	-0.202509	2.12e-11	AFR	-	Lipid	No
3-aminoisobutyrate	5	4366	31999909	32056026	42.81	5.05e-10	-0.07645	0.00458	0.187124	1.48e-09	-0.140426	0.00041	NAM	+	Nucleotide	Yes
3-aminoisobutyrate	5	4369	32539600	32661834	57.3	3.61e-13	-0.089043	0.000947	0.216428	2.44e-12	-0.160728	5.13e-05	NAM	+	Nucleotide	Yes
3-aminoisobutyrate	5	4376	33603410	33622158	68.44	1.37e-15	-0.107533	7.83e-05	0.238841	7.23e-15	-0.170904	2.16e-05	NAM	+	Nucleotide	Yes
3-aminoisobutyrate	5	4380	33969628	34119847	81.52	1.98e-18	-0.100436	0.000218	0.253153	1.84e-16	-0.206702	2.59e-07	NAM	+	Nucleotide	Yes
3-aminoisobutyrate	5	4381	34123933	34538606	88.8	5.22e-20	-0.108253	6.79e-05	0.264781	5.31e-18	-0.212462	1.19e-07	NAM	+	Nucleotide	Yes
3-aminoisobutyrate	5	4383	34571341	34626160	108.08	3.39e-24	-0.127549	2.31e-06	0.296577	2.96e-22	-0.215663	5.52e-08	NAM	+	Nucleotide	Yes
3-aminoisobutyrate	5	4385	34732224	34795981	119.27	1.26e-26	-0.136489	4.25e-07	0.315025	1.19e-24	-0.217842	3.51e-08	NAM	+	Nucleotide	No
3-aminoisobutyrate	5	4386	34800351	35035579	129.63	7.11e-29	-0.147958	4.52e-08	0.329952	4.69e-27	-0.22088	2.16e-08	NAM	+	Nucleotide	No
3-aminoisobutyrate	5	4387	35036718	35054639	137.55	1.36e-30	-0.155534	7.71e-09	0.340113	6.44e-29	-0.219637	2.02e-08	NAM	+	Nucleotide	No
3-aminoisobutyrate	5	4391	36010844	36300836	115.29	9.23e-26	-0.144348	9.42e-08	0.314549	1.15e-24	-0.198484	3.66e-07	NAM	+	Nucleotide	Yes
3-aminoisobutyrate	5	4397	36724793	37866788	99.05	3.11e-22	-0.137549	2.84e-07	0.293869	1.1e-21	-0.171954	9.06e-06	NAM	+	Nucleotide	Yes
3-aminoisobutyrate	5	4401	38046081	38135718	72.32	1.98e-16	-0.140485	1.71e-07	0.26072	4.23e-17	-0.109382	0.00468	NAM	+	Nucleotide	Yes
3-aminoisobutyrate	5	4412	39439306	39835837	54.8	1.26e-12	-0.114526	1.4e-05	0.225103	3.25e-13	-0.097234	0.00982	NAM	+	Nucleotide	Yes
betaine	5	4544	78074198	78108455	41.36	1.05e-09	-0.016979	0.502	0.14514	7.78e-07	-0.177112	5.53e-07	AFR	-	Amino Acid	Yes
betaine	5	4545	78115511	78271282	47.02	6.17e-11	-0.015881	0.528	0.151666	1.88e-07	-0.189827	6.52e-08	AFR	-	Amino Acid	Yes
betaine	5	4546	78278229	78670802	49.11	2.16e-11	-0.016671	0.51	0.155752	9.62e-08	-0.194914	3.34e-08	AFR	-	Amino Acid	No
betaine	5	4551	79132881	79228649	42.38	6.28e-10	-0.021629	0.388	0.150252	2.96e-07	-0.172038	9.06e-07	NAM	+	Amino Acid	Yes
tryptophan betaine	5	4740	129997196	131615966	59.37	1.28e-13	0.18616	9.5e-14	-0.195767	1.42e-11	-0.0818921	0.0227	EUR	+	Amino Acid	No
tryptophan betaine	5	4748	132863381	133017975	42.71	5.32e-10	0.157046	3.68e-10	-0.169643	6.81e-09	-0.0654201	0.0668	EUR	+	Amino Acid	Yes
N-acetylglucosaminylasparagine	6	5848	167604257	167714108	39.12	3.2e-09	0.094683	4.34e-05	-0.165449	5.34e-10	0.0635941	0.0616	NAM	-	Carbohydrate	No
N-acetylputrescine	8	6809	17955876	18077310	41.98	7.65e-10	-0.139876	1.67e-08	0.178129	2.44e-10	0.0042195	0.909	NAM	+	Amino Acid	No
S-1-pyrroline-5-carboxylate	8	7359	142581653	142609665	40.78	1.4e-09	-0.158338	1.47e-09	0.0911995	0.00228	0.182919	1.34e-06	EUR	-	Amino Acid	Yes
5-oxoproline	8	7361	142728247	142847158	48.31	3.24e-11	0.053391	0.0313	0.0783906	0.00498	-0.244656	1e-11	AFR	-	Amino Acid	Yes
S-1-pyrroline-5-carboxylate	8	7361	142728247	142847158	55.83	7.54e-13	-0.18164	3.89e-12	0.0951233	0.00144	0.221145	3.87e-09	EUR	-	Amino Acid	Yes
5-oxoproline	8	7365	143174522	143234609	74.54	6.52e-17	0.062365	0.0111	0.096701	0.000459	-0.304007	3.34e-17	AFR	-	Amino Acid	Yes
S-1-pyrroline-5-carboxylate	8	7365	143174522	143234609	70.29	5.44e-16	-0.200945	7.92e-15	0.106742	0.000298	0.249064	3.79e-11	EUR	-	Amino Acid	Yes
S-1-pyrroline-5-carboxylate	8	7366	143249252	143323109	80.53	3.26e-18	-0.209527	4.94e-16	0.102697	0.000513	0.279783	1.64e-13	EUR	-	Amino Acid	Yes
S-1-pyrroline-5-carboxylate	8	7368	143615901	143842901	87.35	1.08e-19	-0.223911	3.03e-18	0.124377	2.8e-05	0.27771	1.97e-13	EUR	-	Amino Acid	Yes
S-1-pyrroline-5-carboxylate	8	7371	144236881	144303418	98.74	3.62e-22	-0.239653	5.85e-21	0.139819	2.2e-06	0.282766	3.29e-14	EUR	-	Amino Acid	No
5-oxoproline	8	7373	144501349	144689146	97.69	6.11e-22	0.063229	0.00951	0.121474	1.16e-05	-0.33678	1.53e-21	AFR	-	Amino Acid	Yes
S-1-pyrroline-5-carboxylate	8	7373	144501349	144689146	109.8	1.43e-24	-0.25303	3.01e-23	0.14697	6.26e-07	0.292586	1.93e-15	EUR	-	Amino Acid	No
6-oxopiperidine-2-carboxylate	8	7376	144966958	145081248	44.44	2.24e-10	-0.03323	0.181	-0.097995	0.000573	0.223044	3.57e-10	AFR	+	Amino Acid	No
S-1-pyrroline-5-carboxylate	8	7376	144966958	145081248	104.25	2.3e-23	-0.242092	1.83e-21	0.130886	8.65e-06	0.295663	9.1e-16	EUR	-	Amino Acid	No
5-oxoproline	8	7377	145227100	145569535	112.43	3.85e-25	0.067468	0.0056	0.130333	2.48e-06	-0.359789	1.58e-24	AFR	-	Amino Acid	No
S-1-pyrroline-5-carboxylate	8	7379	146131102	146275966	95.6	1.74e-21	-0.232473	8.56e-20	0.124674	2.34e-05	0.283693	1.26e-14	EUR	-	Amino Acid	No
2'-O-methyluridine	9	7977	131489451	131834811	43.63	3.35e-10	-0.122291	2.04e-06	0.0110839	0.704	0.234188	2.17e-10	AFR	+	Nucleotide	No
Carnitine	10	8390	57389340	57795477	44	2.79e-10	-0.162961	3.34e-10	0.179213	1.22e-09	0.051393	0.176	EUR	-	Lipid	Yes
Carnitine	10	8402	61060828	61266568	61.26	4.98e-14	-0.18778	3.64e-13	0.21638	2.81e-13	0.0488532	0.195	NAM	+	Lipid	No
Carnitine	10	8405	61477077	61791039	79.02	6.95e-18	-0.214175	2.36e-16	0.24722	9.55e-17	0.0487158	0.196	NAM	+	Lipid	No
Carnitine	10	8412	63324847	63629411	48.97	2.32e-11	-0.164678	2.81e-10	0.197347	2.07e-11	0.0208095	0.586	NAM	+	Lipid	No
N-methylpipecolate	10	8564	95190568	95322044	55.56	8.61e-13	0.181057	2.86e-13	-0.12301	1.48e-05	-0.179992	5.43e-07	EUR	+	Xenobiotics	Yes
N-methylpipecolate	10	8570	95971321	97003001	76.33	2.66e-17	0.21285	8.57e-18	-0.146993	2.36e-07	-0.204967	9.04e-09	EUR	+	Xenobiotics	No
N-methylpipecolate	10	8574	97990583	98136250	93.35	5.35e-21	0.232686	5.91e-21	-0.14976	1.47e-07	-0.2393	1.62e-11	EUR	+	Xenobiotics	Yes
N-methylpipecolate	10	8576	98333169	98433420	113.27	2.53e-25	0.25478	4.46e-25	-0.163766	9.76e-09	-0.26315	7.5e-14	EUR	+	Xenobiotics	Yes
N-methylpipecolate	10	8580	98903394	98967508	131.15	3.32e-29	0.274634	2.78e-29	-0.185475	8.51e-11	-0.270205	7.54e-15	EUR	+	Xenobiotics	Yes
N-methylpipecolate	10	8584	99651450	99691299	148.09	6.96e-33	0.290886	1.02e-32	-0.192603	1.31e-11	-0.287194	1.06e-16	EUR	+	Xenobiotics	Yes
N-methylpipecolate	10	8586	100052901	100104006	189.3	7.85e-42	0.326279	2.35e-41	-0.214193	5.24e-14	-0.320706	4.45e-21	EUR	+	Xenobiotics	No
N-methylpipecolate	10	8587	100111392	100240681	210.43	2.02e-46	0.342048	1.25e-45	-0.220963	7.65e-15	-0.338018	1.26e-23	EUR	+	Xenobiotics	No
N-methylpipecolate	10	8590	101102619	101264162	180.59	6.1e-40	0.321619	9.75e-40	-0.211596	2e-13	-0.30992	4.34e-20	EUR	+	Xenobiotics	No
N-methylpipecolate	10	8591	101274365	101365313	154.45	2.9e-34	0.29761	7.58e-34	-0.18946	4.55e-11	-0.296571	3.64e-18	EUR	+	Xenobiotics	Yes
N-methylpipecolate	10	8593	102075479	102154010	137.08	1.71e-30	0.277532	3.48e-29	-0.161333	2.57e-08	-0.302397	2.17e-18	EUR	+	Xenobiotics	Yes
N-methylpipecolate	10	8597	102641691	102787591	128.77	1.09e-28	0.274152	4.43e-28	-0.169838	4.55e-09	-0.28527	5.33e-16	EUR	+	Xenobiotics	Yes
N-methylpipecolate	10	8599	102955122	103105727	99.34	2.68e-22	0.247513	4.85e-23	-0.179222	5.42e-10	-0.220431	5.95e-10	EUR	+	Xenobiotics	Yes
N-methylpipecolate	10	8601	104213502	105244565	77.41	1.55e-17	0.217375	3.8e-18	-0.153159	1.07e-07	-0.20343	1.35e-08	EUR	+	Xenobiotics	Yes
N-methylpipecolate	10	8608	107045093	107572386	55.19	1.03e-12	0.185368	1.27e-13	-0.144278	5.39e-07	-0.15518	1.65e-05	EUR	+	Xenobiotics	Yes
N-methylpipecolate	10	8620	110316077	110349412	39.68	2.42e-09	0.152312	6.72e-10	-0.103286	0.000296	-0.152239	1.64e-05	EUR	+	Xenobiotics	Yes
PC 18:0/20:4	11	9081	42864284	43264321	51.14	7.87e-12	0.066983	0.0093	-0.185125	1.49e-10	0.1659	8.72e-06	NAM	-	Lipid	Yes
PC 16:0/20:4	11	9087	44293434	44344213	46.74	7.11e-11	0.071822	0.00571	-0.183187	3.91e-10	0.14994	6.77e-05	NAM	-	Lipid	Yes
1-arachidonoyl-GPC (20:4n6)*	11	9090	44511711	44603328	49.5	1.78e-11	0.080443	0.00161	-0.189645	4.72e-11	0.139512	0.000153	NAM	-	Lipid	Yes
PC 18:0/20:4	11	9090	44511711	44603328	66.87	3.01e-15	0.09022	0.000423	-0.21915	3.26e-14	0.167197	6.2e-06	NAM	-	Lipid	Yes
PE 16:0/18:2	11	9090	44511711	44603328	39.56	2.56e-09	-0.086284	0.000598	0.174847	9.99e-10	-0.0978969	0.00657	NAM	+	Lipid	Yes
PC P-16:0/20:4 or PC O-16:1/20:4	11	9092	44691091	44721025	55.99	6.96e-13	0.113135	1.43e-05	-0.218358	2.21e-13	0.108958	0.00364	NAM	-	Lipid	Yes
1-arachidonoyl-GPC (20:4n6)*	11	9093	44724339	44846431	65.64	5.58e-15	0.101586	6.95e-05	-0.222352	1.37e-14	0.148449	6.3e-05	NAM	-	Lipid	Yes
PC 18:0/20:4	11	9093	44724339	44846431	80.32	3.61e-18	0.110425	1.62e-05	-0.245486	2.22e-17	0.167684	6.76e-06	NAM	-	Lipid	Yes
Arachidonic acid	11	9094	44848821	44907443	40.02	2.04e-09	0.064783	0.014	-0.17141	9.31e-09	0.143593	0.000175	NAM	-	Lipid	Yes
PC 16:0/20:4	11	9095	44909493	44919413	60.03	9.24e-14	0.11407	1.12e-05	-0.221698	4.3e-14	0.121617	0.00126	NAM	-	Lipid	Yes
1-arachidonoyl-GPC (20:4n6)*	11	9098	45073858	45119181	82.4	1.28e-18	0.123061	1.63e-06	-0.251405	2.72e-18	0.158097	2.66e-05	NAM	-	Lipid	Yes
Eicosapentaenoic acid	11	9099	45128302	45403436	41.36	1.04e-09	0.069728	0.00391	-0.15866	3.04e-09	0.133059	0.000249	NAM	-	Lipid	Yes
MG 20:4	11	9100	45404318	45704923	39.63	2.48e-09	0.046253	0.0661	-0.151302	7.92e-08	0.159781	1.57e-05	NAM	-	Lipid	Yes
PC 18:0/20:4	11	9100	45404318	45704923	93.37	5.32e-21	0.141742	3.68e-08	-0.271902	4.96e-21	0.152082	5.65e-05	NAM	-	Lipid	Yes
1-arachidonoyl-GPC (20:4n6)*	11	9101	45706162	45929961	95.47	1.86e-21	0.134467	1.72e-07	-0.270619	4.75e-21	0.168556	7.47e-06	NAM	-	Lipid	Yes
1-linoleoyl-GPE (18:2)*	11	9101	45706162	45929961	49.07	2.21e-11	-0.084457	0.000913	0.185	5.62e-11	-0.143811	0.000148	NAM	+	Lipid	Yes
Arachidonic acid	11	9101	45706162	45929961	54	1.88e-12	0.11676	1.12e-05	-0.214003	5.72e-13	0.114034	0.00341	NAM	-	Lipid	Yes
PC P-16:0/20:4 or PC O-16:1/20:4	11	9101	45706162	45929961	73.51	1.09e-16	0.145983	2.6e-08	-0.252136	1.64e-17	0.103795	0.00628	NAM	-	Lipid	Yes
MG 20:4	11	9102	45970084	46686260	48.17	3.46e-11	0.058788	0.0202	-0.171718	1.09e-09	0.168003	5.28e-06	NAM	-	Lipid	Yes
PC 16:0/20:4	11	9102	45970084	46686260	77.88	1.22e-17	0.133548	3.69e-07	-0.252936	7.04e-18	0.140937	0.000237	NAM	-	Lipid	No
1-arachidonoyl-GPC (20:4n6)*	11	9103	46692870	49373782	108.82	2.35e-24	0.137538	8.31e-08	-0.286402	1.72e-23	0.185935	6.58e-07	NAM	-	Lipid	No
PC 16:0/18:2	11	9103	46692870	49373782	39.87	2.21e-09	-0.085835	0.000568	0.169915	1.09e-09	-0.105542	0.00394	NAM	+	Lipid	Yes
PC 18:0/20:4	11	9103	46692870	49373782	113.63	2.11e-25	0.156296	1.22e-09	-0.298847	2.75e-25	0.166631	9.31e-06	NAM	-	Lipid	No
PC 18:2/18:2	11	9103	46692870	49373782	47.34	5.25e-11	-0.093382	0.000157	0.183155	3.08e-11	-0.114463	0.0017	NAM	+	Lipid	Yes
PE 16:0/18:2	11	9103	46692870	49373782	59.22	1.38e-13	-0.109552	1.58e-05	0.214701	6.48e-14	-0.119128	0.00113	NAM	+	Lipid	Yes
PE 18:0/18:2	11	9103	46692870	49373782	55.12	1.07e-12	-0.109804	1.24e-05	0.20576	3.36e-13	-0.107724	0.0031	NAM	+	Lipid	Yes
Arachidonic acid	11	9104	49488707	56347636	71.49	2.99e-16	0.126702	1.91e-06	-0.24275	2.03e-16	0.144304	0.000198	NAM	-	Lipid	Yes
arachidonoylcholine	11	9104	49488707	56347636	54.12	1.77e-12	0.099736	0.000132	-0.200747	2.45e-12	0.144907	0.000194	NAM	-	Lipid	Yes
Eicosapentaenoic acid	11	9104	49488707	56347636	59.18	1.41e-13	0.100043	3.73e-05	-0.196764	1.59e-13	0.134733	0.000181	NAM	-	Lipid	Yes
PC P-16:0/20:4 or PC O-16:1/20:4	11	9104	49488707	56347636	91.3	1.5e-20	0.162525	5.91e-10	-0.279443	2.25e-21	0.117151	0.00198	NAM	-	Lipid	No
1-arachidonoyl-GPC (20:4n6)*	11	9105	56370106	57005964	127.21	2.38e-28	0.14733	1.03e-08	-0.30735	4.58e-27	0.206415	3.55e-08	NAM	-	Lipid	No
MG 20:4	11	9105	56370106	57005964	58.52	1.96e-13	0.08567	0.000695	-0.198606	1.24e-12	0.159731	1.5e-05	NAM	-	Lipid	Yes
PC 16:0/20:4	11	9105	56370106	57005964	97.01	8.6e-22	0.153504	4.7e-09	-0.281517	4.49e-22	0.150504	8.59e-05	NAM	-	Lipid	No
PC 18:0/20:4	11	9105	56370106	57005964	128.52	1.24e-28	0.166817	1e-10	-0.316464	2.16e-28	0.179936	1.78e-06	NAM	-	Lipid	No
1-arachidonoyl-GPC (20:4n6)*	11	9106	57015932	57356907	140.03	3.91e-31	0.152664	3.08e-09	-0.322637	1.86e-29	0.218368	6.37e-09	NAM	-	Lipid	Yes
Adrenic acid	11	9106	57015932	57356907	40.59	1.53e-09	0.092766	0.000317	-0.176236	6.84e-10	0.109872	0.00416	NAM	-	Lipid	Yes
Arachidonic acid	11	9106	57015932	57356907	87.82	8.52e-20	0.13837	1.99e-07	-0.26896	1.05e-19	0.161929	3.21e-05	NAM	-	Lipid	Yes
MG 20:4	11	9106	57015932	57356907	71.15	3.56e-16	0.099663	7.94e-05	-0.221638	2.65e-15	0.168348	5.55e-06	NAM	-	Lipid	Yes
PC 16:0/20:4	11	9107	57360416	58310587	122.06	3.13e-27	0.168018	1.36e-10	-0.317227	2.78e-27	0.167024	1.07e-05	NAM	-	Lipid	No
PC 18:0/20:4	11	9107	57360416	58310587	156.37	1.11e-34	0.179312	3.48e-12	-0.350602	4.45e-34	0.196499	1.36e-07	NAM	-	Lipid	No
1-arachidonoyl-GPC (20:4n6)*	11	9108	58336851	58656808	160.53	1.39e-35	0.168999	5.63e-11	-0.352005	3.02e-34	0.215049	5.98e-09	NAM	-	Lipid	No
arachidonoylcholine	11	9108	58336851	58656808	68.2	1.55e-15	0.115638	1e-05	-0.230768	1.93e-15	0.149981	9.34e-05	NAM	-	Lipid	Yes
Eicosapentaenoic acid	11	9108	58336851	58656808	74.79	5.75e-17	0.119776	8e-07	-0.227112	3.73e-17	0.132334	0.000195	NAM	-	Lipid	Yes
MG 20:4	11	9108	58336851	58656808	81.72	1.8e-18	0.112395	8.8e-06	-0.243317	7.77e-18	0.165341	5.83e-06	NAM	-	Lipid	Yes
PC P-16:0/20:4 or PC O-16:1/20:4	11	9108	58336851	58656808	113.65	2.09e-25	0.166179	2.54e-10	-0.312827	8e-26	0.146955	8.37e-05	NAM	-	Lipid	No
1-arachidonoyl-GPC (20:4n6)*	11	9109	58663660	59037867	176.97	3.72e-39	0.185233	6.73e-13	-0.371674	3.43e-38	0.212563	7.67e-09	NAM	-	Lipid	Yes
1-arachidonoyl-GPE (20:4n6)*	11	9109	58663660	59037867	64.34	1.07e-14	0.148455	2.36e-08	-0.238555	1.13e-15	0.0828263	0.0306	NAM	-	Lipid	Yes
Arachidonic acid	11	9109	58663660	59037867	105.03	1.56e-23	0.162506	1.07e-09	-0.30081	6.13e-24	0.150315	8.02e-05	NAM	-	Lipid	No
DPA	11	9109	58663660	59037867	43.21	4.14e-10	0.091689	0.000211	-0.176489	1.58e-10	0.103421	0.00392	NAM	-	Lipid	Yes
PC 16:0/20:4	11	9109	58663660	59037867	136.33	2.49e-30	0.194053	1.37e-13	-0.340609	4.89e-31	0.145998	0.000105	NAM	-	Lipid	No
PC 18:0/20:4	11	9109	58663660	59037867	172.36	3.73e-38	0.199346	1.23e-14	-0.372902	3.83e-38	0.185636	5.24e-07	NAM	-	Lipid	No
PC 18:2/20:4	11	9109	58663660	59037867	45.23	1.51e-10	0.12543	2.85e-06	-0.202565	1.83e-11	0.0685436	0.074	NAM	-	Lipid	Yes
1-arachidonoyl-GPC (20:4n6)*	11	9110	59041725	59578322	197.61	1.23e-43	0.1915	7.17e-14	-0.389173	2.9e-42	0.22491	7.58e-10	NAM	-	Lipid	No
DG 18:2_20:4	11	9110	59041725	59578322	61.5	4.42e-14	0.121658	6.51e-07	-0.211696	8.36e-15	0.0989657	0.00541	NAM	-	Lipid	Yes
PC 16:0/20:4	11	9110	59041725	59578322	158.37	4.08e-35	0.209355	8.78e-16	-0.36491	7.56e-36	0.151328	5.26e-05	NAM	-	Lipid	No
PC 18:0/20:4	11	9110	59041725	59578322	195.36	3.78e-43	0.212665	1.11e-16	-0.394734	4.04e-43	0.190749	2.15e-07	NAM	-	Lipid	No
PC P-16:0/20:4 or PC O-16:1/20:4	11	9110	59041725	59578322	139.62	4.82e-31	0.186059	9.79e-13	-0.344785	1.58e-31	0.153939	3.07e-05	NAM	-	Lipid	No
1-arachidonoyl-GPC (20:4n6)*	11	9111	59629305	59939307	225.84	9.1e-50	0.200478	5.85e-15	-0.415287	7.88e-48	0.245115	1.68e-11	NAM	-	Lipid	No
1-arachidonoyl-GPE (20:4n6)*	11	9111	59629305	59939307	86.51	1.64e-19	0.153082	7.8e-09	-0.273216	3.48e-20	0.126545	0.00086	NAM	-	Lipid	No
Arachidonic acid	11	9111	59629305	59939307	135.61	3.57e-30	0.182025	7.18e-12	-0.340307	2.05e-30	0.169753	6.98e-06	NAM	-	Lipid	No
Eicosapentaenoic acid	11	9111	59629305	59939307	91.28	1.51e-20	0.141413	5.26e-09	-0.253541	4.5e-21	0.127114	0.000286	NAM	-	Lipid	Yes
PC 16:0/20:4	11	9111	59629305	59939307	184.89	7.11e-41	0.218762	5.62e-17	-0.393345	2.53e-41	0.175346	2.54e-06	NAM	-	Lipid	No
PC 18:0/20:4	11	9111	59629305	59939307	233.33	2.16e-51	0.223173	4.26e-18	-0.429075	1.09e-50	0.221279	1.53e-09	NAM	-	Lipid	No
1-arachidonoyl-GPC (20:4n6)*	11	9112	59946302	60220947	230.31	9.76e-51	0.207207	7.75e-16	-0.42054	4.68e-49	0.24254	3.1e-11	NAM	-	Lipid	No
1-linoleoyl-GPE (18:2)*	11	9112	59946302	60220947	55.18	1.04e-12	-0.098816	0.000115	0.203493	9.6e-13	-0.132825	0.000324	NAM	+	Lipid	Yes
Adrenic acid	11	9112	59946302	60220947	62.09	3.3e-14	0.131679	3.38e-07	-0.225144	5.16e-15	0.0992704	0.00775	NAM	-	Lipid	Yes
arachidonoylcholine	11	9112	59946302	60220947	85.58	2.61e-19	0.128869	8.74e-07	-0.258534	4.89e-19	0.16621	1.2e-05	NAM	-	Lipid	No
DG 18:1_20:4	11	9112	59946302	60220947	68.84	1.12e-15	0.138843	6.11e-09	-0.220351	1.15e-16	0.0777981	0.0244	NAM	-	Lipid	No
DG 18:2_20:4	11	9112	59946302	60220947	66.14	4.34e-15	0.110054	3.35e-06	-0.207402	2.35e-15	0.122897	0.000378	NAM	-	Lipid	Yes
MG 20:4	11	9112	59946302	60220947	98.35	4.4e-22	0.144933	9.82e-09	-0.274295	2.41e-22	0.146093	5.25e-05	NAM	-	Lipid	No
PC 18:0/20:4	11	9112	59946302	60220947	245.29	5.43e-54	0.232595	1.75e-19	-0.440101	2.09e-53	0.222764	1.32e-09	NAM	-	Lipid	No
PC 18:2/18:2	11	9112	59946302	60220947	65.72	5.35e-15	-0.125302	4.64e-07	0.22299	1.08e-15	-0.105064	0.00329	NAM	+	Lipid	No
Stearidonic acid	11	9112	59946302	60220947	56.01	6.86e-13	0.098054	6.83e-05	-0.196836	5.58e-13	0.127374	0.000361	NAM	-	Lipid	Yes
1-arachidonoyl-GPC (20:4n6)*	11	9113	60232325	60518182	244.07	1e-53	0.219339	1.51e-17	-0.432923	2.55e-52	0.242742	3.12e-11	NAM	-	Lipid	No
1-arachidonoyl-GPE (20:4n6)*	11	9113	60232325	60518182	102.41	5.78e-23	0.175383	4.16e-11	-0.297523	7.93e-24	0.125768	0.00097	NAM	-	Lipid	No
Arachidonic acid	11	9113	60232325	60518182	151.62	1.19e-33	0.197389	1.23e-13	-0.359306	5.51e-34	0.175519	3.67e-06	NAM	-	Lipid	No
PC 16:0/20:4	11	9113	60232325	60518182	208.7	4.81e-46	0.241228	2.96e-20	-0.417013	9.52e-47	0.175237	2.81e-06	NAM	-	Lipid	No
PC 18:0/20:4	11	9113	60232325	60518182	263.24	6.9e-58	0.246783	9.87e-22	-0.45518	1.51e-57	0.22328	1.24e-09	NAM	-	Lipid	No
PC P-16:0/20:4 or PC O-16:1/20:4	11	9113	60232325	60518182	162.73	4.62e-36	0.210026	1.19e-15	-0.373266	8.36e-37	0.155055	2.73e-05	NAM	-	Lipid	No
1-arachidonoyl-GPC (20:4n6)*	11	9114	60521225	60528198	255.31	3.63e-56	0.225628	2.69e-18	-0.446319	9.02e-55	0.245622	1.91e-11	NAM	-	Lipid	No
PC 16:0/20:4	11	9114	60521225	60528198	230.29	9.84e-51	0.254794	3.4e-22	-0.440995	1.82e-51	0.180859	1.37e-06	NAM	-	Lipid	No
PE 16:0/18:2	11	9114	60521225	60528198	73.61	1.04e-16	-0.113604	9.56e-06	0.240353	1.04e-16	-0.142323	7.37e-05	NAM	+	Lipid	Yes
PE P-18:0/20:4 or PE O-18:1/20:4	11	9114	60521225	60528198	64.55	9.64e-15	0.151982	9.28e-09	-0.238796	9.41e-16	0.072008	0.056	NAM	-	Lipid	Yes
1-arachidonoyl-GPC (20:4n6)*	11	9115	60531346	60537069	266.63	1.26e-58	0.235401	1.06e-19	-0.456618	1.67e-57	0.245467	1.84e-11	NAM	-	Lipid	Yes
Arachidonic acid	11	9115	60531346	60537069	178.49	1.75e-39	0.219689	2.51e-16	-0.392701	5.75e-40	0.182082	1.55e-06	NAM	-	Lipid	Yes
Eicosapentaenoic acid	11	9115	60531346	60537069	107.93	3.67e-24	0.157481	1.14e-10	-0.276613	9.75e-25	0.136728	0.000102	NAM	-	Lipid	Yes
MG 20:4	11	9115	60531346	60537069	115.2	9.63e-26	0.168074	3.86e-11	-0.299635	2.41e-26	0.142701	7.92e-05	NAM	-	Lipid	Yes
PC 18:0/20:4	11	9115	60531346	60537069	296.24	4.69e-65	0.269271	3.42e-25	-0.486907	4.85e-65	0.225871	7.92e-10	NAM	-	Lipid	No
PC 18:2/20:4	11	9115	60531346	60537069	83.37	7.87e-19	0.176424	5.73e-11	-0.274796	6.73e-20	0.0824386	0.0308	NAM	-	Lipid	Yes
PC P-16:0/20:4 or PC O-16:1/20:4	11	9115	60531346	60537069	184.78	7.49e-41	0.22356	2.75e-17	-0.399558	1.45e-41	0.167356	5.96e-06	NAM	-	Lipid	No
PE 18:0/18:2	11	9115	60531346	60537069	62.23	3.07e-14	-0.105813	3.29e-05	0.218621	2.04e-14	-0.129846	0.000279	NAM	+	Lipid	Yes
1-arachidonoyl-GPC (20:4n6)*	11	9116	60540224	60756588	278	4.29e-61	0.242271	1.57e-20	-0.465207	1.01e-59	0.258458	3e-12	NAM	-	Lipid	No
1-linoleoyl-GPE (18:2)*	11	9116	60540224	60756588	73.7	9.93e-17	-0.125086	1.42e-06	0.238402	6.6e-17	-0.14469	0.000111	NAM	+	Lipid	No
DPA	11	9116	60540224	60756588	69.52	8e-16	0.13125	1.6e-07	-0.227616	1.6e-16	0.112547	0.00183	NAM	-	Lipid	No
PC 16:0/20:4	11	9116	60540224	60756588	253.88	7.44e-56	0.259606	1.45e-22	-0.459568	4.71e-56	0.216402	1.11e-08	NAM	-	Lipid	No
PC 18:0/20:4	11	9116	60540224	60756588	317.02	1.44e-69	0.275791	4.94e-26	-0.50108	4.74e-69	0.249265	2.19e-11	NAM	-	Lipid	No
PC P-16:0/20:4 or PC O-16:1/20:4	11	9116	60540224	60756588	209.37	3.43e-46	0.230178	5.19e-18	-0.422014	2.14e-46	0.199966	9.37e-08	NAM	-	Lipid	No
DG 18:2_20:4	11	9117	60760530	60875029	84.32	4.9e-19	0.12763	8.12e-08	-0.232344	3.65e-19	0.142248	5.56e-05	NAM	-	Lipid	No
MG 20:4	11	9117	60760530	60875029	134.92	5.04e-30	0.18728	1.64e-13	-0.321261	1.24e-30	0.152993	3.36e-05	NAM	-	Lipid	No
PC 16:0/16:0	11	9117	60760530	60875029	42.87	4.9e-10	0.101789	8.5e-05	-0.183703	1.33e-10	0.102	0.007	NAM	-	Lipid	Yes
PC 16:0/18:0	11	9117	60760530	60875029	54.16	1.74e-12	0.105858	4.16e-05	-0.204247	8.85e-13	0.124608	0.000862	NAM	-	Lipid	Yes
PC 18:0/20:4	11	9117	60760530	60875029	340.52	1.14e-74	0.280207	4.22e-27	-0.512019	1.89e-73	0.26997	6.55e-13	NAM	-	Lipid	No
PE 16:0/18:2	11	9117	60760530	60875029	88.24	6.91e-20	-0.137521	9.1e-08	0.263377	3.89e-20	-0.145167	7.4e-05	NAM	+	Lipid	No
1-arachidonoyl-GPC (20:4n6)*	11	9118	60878662	61282504	295.82	5.79e-65	0.258261	1.76e-23	-0.47702	7.76e-64	0.254494	1.1e-11	NAM	-	Lipid	No
1-linoleoyl-GPE (18:2)*	11	9118	60878662	61282504	88.15	7.23e-20	-0.138984	6.67e-08	0.258765	6.1e-20	-0.155333	4.06e-05	NAM	+	Lipid	Yes
1-palmitoleoyl-2-linolenoyl-GPC (16:1/18:3)*	11	9118	60878662	61282504	41.81	8.32e-10	-0.11749	2.08e-06	0.180021	1e-10	-0.0488792	0.166	NAM	+	Lipid	Yes
Adrenic acid	11	9118	60878662	61282504	81.15	2.39e-18	0.157756	1.19e-09	-0.256543	3.08e-19	0.109096	0.00425	NAM	-	Lipid	Yes
Arachidonic acid	11	9118	60878662	61282504	201.14	2.1e-44	0.246037	3.36e-20	-0.414198	4.16e-45	0.180377	3.39e-06	NAM	-	Lipid	No
arachidonoylcholine	11	9118	60878662	61282504	104.9	1.67e-23	0.156995	2.56e-09	-0.28801	1.8e-23	0.172785	9.13e-06	NAM	-	Lipid	No
DG 18:1_20:4	11	9118	60878662	61282504	92.78	7.15e-21	0.156535	6.64e-11	-0.253025	8.93e-22	0.107315	0.00241	NAM	-	Lipid	No
DG 18:2_20:4	11	9118	60878662	61282504	95.67	1.69e-21	0.141047	1.17e-08	-0.259518	1.35e-21	0.152094	2.92e-05	NAM	-	Lipid	No
Eicosapentaenoic acid	11	9118	60878662	61282504	132.15	2.02e-29	0.183611	4.59e-14	-0.304302	3.89e-30	0.140901	9.11e-05	NAM	-	Lipid	No
PC 16:0/20:4	11	9118	60878662	61282504	278.71	3.01e-61	0.264826	9.45e-24	-0.474955	8.06e-61	0.238236	4.75e-10	NAM	-	Lipid	No
PC 18:0/20:4	11	9118	60878662	61282504	356.93	3.12e-78	0.280144	3.45e-27	-0.522044	2.35e-76	0.283667	4.54e-14	NAM	-	Lipid	No
PC 18:2/18:2	11	9118	60878662	61282504	93.54	4.87e-21	-0.153557	7.46e-10	0.263933	1.07e-21	-0.126728	0.000526	NAM	+	Lipid	No
PC 18:2/18:3	11	9118	60878662	61282504	40.8	1.38e-09	-0.11471	5.67e-06	0.179692	1.74e-10	-0.0619085	0.0922	NAM	+	Lipid	Yes
PC P-16:0/20:4 or PC O-16:1/20:4	11	9118	60878662	61282504	232.85	2.74e-51	0.246427	9.66e-21	-0.441171	1.73e-51	0.203847	6.92e-08	NAM	-	Lipid	No
PI 18:0/20:4	11	9118	60878662	61282504	59.09	1.48e-13	0.120501	3.44e-06	-0.218985	3.73e-14	0.11193	0.00274	NAM	-	Lipid	Yes
1-arachidonoyl-GPC (20:4n6)*	11	9119	61303610	61434532	330.2	1.99e-72	0.277607	3.42e-27	-0.502577	2.2e-71	0.256131	9.97e-12	NAM	-	Lipid	No
PC 16:0/20:4	11	9119	61303610	61434532	301.53	3.34e-66	0.279112	1.73e-26	-0.492782	7.38e-66	0.237516	6.37e-10	NAM	-	Lipid	No
PC 18:0/20:4	11	9119	61303610	61434532	390.87	1.33e-85	0.299409	3.33e-31	-0.544871	6.13e-84	0.281764	8.85e-14	NAM	-	Lipid	No
PC P-16:0/20:4 or PC O-16:1/20:4	11	9119	61303610	61434532	263.12	7.32e-58	0.259266	5.21e-23	-0.466255	8.5e-58	0.21689	1.08e-08	NAM	-	Lipid	No
1-arachidonoyl-GPC (20:4n6)*	11	9120	61442492	61669946	346.1	7.02e-76	0.27815	1.9e-27	-0.512026	2.08e-74	0.266533	1.06e-12	NAM	-	Lipid	No
Arachidonic acid	11	9120	61442492	61669946	243.92	1.08e-53	0.264912	1.51e-23	-0.452236	3.73e-54	0.199391	2.67e-07	NAM	-	Lipid	No
arachidonoylcholine	11	9120	61442492	61669946	124.59	8.82e-28	0.167317	1.63e-10	-0.311913	2.09e-27	0.189204	1.14e-06	NAM	-	Lipid	No
LPC 18:2/0:0	11	9120	61442492	61669946	46.46	8.16e-11	-0.124607	8.7e-07	0.191747	9.64e-12	-0.0648122	0.0836	NAM	+	Lipid	No
MG 20:4	11	9120	61442492	61669946	168.86	2.15e-37	0.207273	1.77e-16	-0.35795	7.22e-38	0.166341	6.48e-06	NAM	-	Lipid	No
PC 16:0/18:2	11	9120	61442492	61669946	68.23	1.53e-15	-0.140963	1.75e-08	0.229822	1.85e-16	-0.089294	0.0149	NAM	+	Lipid	No
PC 16:0/20:4	11	9120	61442492	61669946	317.67	1.04e-69	0.287202	3.77e-28	-0.504885	1.86e-69	0.236762	5.92e-10	NAM	-	Lipid	No
PC 18:0/18:2	11	9120	61442492	61669946	47.99	3.8e-11	-0.127897	3.93e-07	0.195402	4.28e-12	-0.0583199	0.114	NAM	+	Lipid	No
PC 18:0/20:4	11	9120	61442492	61669946	406.96	4.27e-89	0.299059	2.56e-31	-0.553179	6.15e-87	0.291818	8.01e-15	NAM	-	Lipid	No
PC 18:2/18:2	11	9120	61442492	61669946	116.16	5.97e-26	-0.183469	1.29e-13	0.295645	6.19e-27	-0.112977	0.00199	NAM	+	Lipid	No
PE 16:0/18:2	11	9120	61442492	61669946	130.18	5.4e-29	-0.1739	8.62e-12	0.320345	2.67e-29	-0.157357	1.72e-05	NAM	+	Lipid	No
PE 18:0/18:2	11	9120	61442492	61669946	99.63	2.32e-22	-0.154504	9.27e-10	0.278207	6.72e-23	-0.133588	0.000249	NAM	+	Lipid	No
sphingomyelin (d18:1/20:2, d18:2/20:1, d16:1/22:2)*	11	9120	61442492	61669946	44.44	2.24e-10	-0.083106	0.000642	0.171378	2.12e-10	-0.120236	0.000797	NAM	+	Lipid	No
Stearidonic acid	11	9120	61442492	61669946	86.97	1.3e-19	0.133695	5.44e-08	-0.246324	1.01e-19	0.145614	6.58e-05	NAM	-	Lipid	No
1-linoleoyl-GPE (18:2)*	11	9121	61687033	61808272	119.44	1.16e-26	-0.167877	4.34e-11	0.302084	7.75e-27	-0.161758	1.7e-05	NAM	+	Lipid	No
1-palmitoleoyl-2-linolenoyl-GPC (16:1/18:3)*	11	9121	61687033	61808272	60.74	6.46e-14	-0.145641	2.8e-09	0.21614	7.09e-15	-0.0438698	0.211	NAM	+	Lipid	Yes
Adrenic acid	11	9121	61687033	61808272	101.99	7.14e-23	0.174378	1.12e-11	-0.286612	9.24e-24	0.117901	0.00184	NAM	-	Lipid	No
DPA	11	9121	61687033	61808272	88.57	5.84e-20	0.145497	3.47e-09	-0.254016	1.53e-20	0.124806	0.000575	NAM	-	Lipid	Yes
Eicosapentaenoic acid	11	9121	61687033	61808272	150.31	2.29e-33	0.193574	9.88e-16	-0.323818	4.75e-34	0.144527	5.25e-05	NAM	-	Lipid	No
LPC P-16:0 or LPC O-16:1	11	9121	61687033	61808272	45.11	1.6e-10	0.100149	0.000101	-0.190271	5.08e-11	0.103068	0.00573	NAM	-	Lipid	No
PC 18:0/20:4	11	9121	61687033	61808272	399.54	1.74e-87	0.291006	6.94e-30	-0.547724	4.39e-85	0.291754	5.53e-15	NAM	-	Lipid	No
PC 18:2/18:3	11	9121	61687033	61808272	59.95	9.59e-14	-0.143426	1.02e-08	0.217613	9.65e-15	-0.0595073	0.103	NAM	+	Lipid	Yes
PC P-16:0/16:0 or PC O-16:1/16:0	11	9121	61687033	61808272	43.62	3.37e-10	0.089908	0.00053	-0.183749	2.3e-10	0.119786	0.00156	NAM	-	Lipid	Yes
PC P-16:0/20:4 or PC O-16:1/20:4	11	9121	61687033	61808272	279.95	1.62e-61	0.265438	2.31e-24	-0.480021	1.74e-61	0.215594	9e-09	NAM	-	Lipid	No
PE P-18:0/20:4 or PE O-18:1/20:4	11	9121	61687033	61808272	89.93	2.96e-20	0.167206	1.81e-10	-0.277488	3.52e-21	0.10767	0.00481	NAM	-	Lipid	No
1-arachidonoyl-GPC (20:4n6)*	11	9122	61815803	62064505	326.49	1.27e-71	0.278729	9.26e-28	-0.50056	4.41e-71	0.239398	1.16e-10	NAM	-	Lipid	No
1-arachidonoyl-GPE (20:4n6)*	11	9122	61815803	62064505	118.82	1.58e-26	0.19217	3.99e-13	-0.319266	2.09e-27	0.131357	0.000697	NAM	-	Lipid	No
PC 16:0/20:4	11	9122	61815803	62064505	308.3	1.13e-67	0.292487	2.2e-29	-0.49964	4.14e-68	0.21055	2.9e-08	NAM	-	Lipid	No
PC 18:0/20:4	11	9122	61815803	62064505	389.87	2.19e-85	0.296358	5.54e-31	-0.543457	7.01e-84	0.274147	1.94e-13	NAM	-	Lipid	No
PC 18:2/20:4	11	9122	61815803	62064505	106.56	7.25e-24	0.18804	1.59e-12	-0.306442	7.13e-25	0.112066	0.00377	NAM	-	Lipid	No
PC P-16:0/18:1 or PC O-16:1/18:1	11	9122	61815803	62064505	42.12	7.15e-10	0.080111	0.00247	-0.179516	1.16e-09	0.135667	0.000456	NAM	-	Lipid	Yes
1-arachidonoyl-GPC (20:4n6)*	11	9123	62068526	62219776	309.35	6.68e-68	0.271562	1.65e-26	-0.487761	1.67e-67	0.231344	4.17e-10	NAM	-	Lipid	No
Arachidonic acid	11	9123	62068526	62219776	229.33	1.59e-50	0.257191	1.59e-22	-0.438875	3.78e-51	0.185189	1.35e-06	NAM	-	Lipid	No
DG 18:2_20:4	11	9123	62068526	62219776	74.76	5.82e-17	0.138872	1.39e-08	-0.23325	9.3e-18	0.103673	0.00396	NAM	-	Lipid	Yes
PC 18:0/20:4	11	9123	62068526	62219776	377.97	8.39e-83	0.289368	1.06e-29	-0.534796	3.03e-81	0.271977	2.49e-13	NAM	-	Lipid	No
PC P-16:0/20:4 or PC O-16:1/20:4	11	9123	62068526	62219776	248.9	8.94e-55	0.249819	8.07e-22	-0.453303	6.94e-55	0.20331	5.02e-08	NAM	-	Lipid	No
PE 16:0/18:2	11	9123	62068526	62219776	114.92	1.11e-25	-0.149985	3.26e-09	0.297581	1.55e-25	-0.16453	5.38e-06	NAM	+	Lipid	No
1-arachidonoyl-GPC (20:4n6)*	11	9124	62227307	62371773	260.98	2.14e-57	0.244928	8.41e-22	-0.453151	4.18e-57	0.214049	5.1e-09	NAM	-	Lipid	No
1-arachidonoyl-GPE (20:4n6)*	11	9124	62227307	62371773	92.32	8.96e-21	0.16505	4.34e-10	-0.283433	1.32e-21	0.117742	0.00204	NAM	-	Lipid	No
DHA	11	9124	62227307	62371773	40.72	1.43e-09	0.094672	6.64e-05	-0.16811	2.81e-10	0.0790407	0.0213	NAM	-	Lipid	Yes
Docosapentaenoic acid (22n-6)	11	9124	62227307	62371773	58.18	2.33e-13	0.16664	9.2e-11	-0.216513	6.59e-14	0.0092258	0.806	NAM	-	Lipid	Yes
MG 20:4	11	9124	62227307	62371773	145.1	3.11e-32	0.179387	7.54e-13	-0.331979	2.02e-32	0.163979	5.29e-06	NAM	-	Lipid	No
PC 16:0/20:4	11	9124	62227307	62371773	265.88	1.84e-58	0.266839	9.44e-25	-0.468872	6.37e-59	0.194989	1.86e-07	NAM	-	Lipid	No
PC 18:0/20:4	11	9124	62227307	62371773	333.14	4.56e-73	0.268962	8.34e-26	-0.508437	7.65e-72	0.252739	6.3e-12	NAM	-	Lipid	No
PC P-16:0/20:4 or PC O-16:1/20:4	11	9124	62227307	62371773	221.8	6.85e-49	0.235452	1.46e-19	-0.432654	3.21e-49	0.185413	4.97e-07	NAM	-	Lipid	No
1-arachidonoyl-GPI (20:4)*	11	9125	62400016	62775898	50.11	1.31e-11	0.122006	2.82e-06	-0.208563	1.73e-12	0.0776184	0.0357	NAM	-	Lipid	Yes
1-linoleoyl-GPE (18:2)*	11	9125	62400016	62775898	101.3	1.01e-22	-0.147104	7.04e-09	0.279298	7.56e-23	-0.152409	3.38e-05	NAM	+	Lipid	Yes
Arachidonic acid	11	9125	62400016	62775898	213.05	5.45e-47	0.242016	4.02e-20	-0.427096	1.41e-47	0.178488	2.18e-06	NAM	-	Lipid	No
DG 18:2_20:4	11	9125	62400016	62775898	50.64	1.01e-11	0.107918	4.3e-06	-0.184955	1.74e-12	0.0836777	0.0148	NAM	-	Lipid	Yes
PC 16:0/18:2	11	9125	62400016	62775898	49.58	1.71e-11	-0.102015	4.08e-05	0.194196	4.92e-12	-0.0996623	0.00513	NAM	+	Lipid	Yes
PE 18:0/18:2	11	9125	62400016	62775898	76.95	1.95e-17	-0.112796	6.93e-06	0.240983	2.6e-17	-0.142985	5.39e-05	NAM	+	Lipid	Yes
1-arachidonoyl-GPC (20:4n6)*	11	9126	62783826	62901531	230.24	1.01e-50	0.223453	3.24e-18	-0.428628	2.62e-50	0.210664	6.59e-09	NAM	-	Lipid	No
Arachidonic acid	11	9126	62783826	62901531	193.71	8.62e-43	0.231592	2.21e-18	-0.410489	1.81e-43	0.169656	6.19e-06	NAM	-	Lipid	No
DG 18:2_20:4	11	9126	62783826	62901531	47.65	4.51e-11	0.110676	6.51e-06	-0.189459	6.71e-12	0.0781523	0.0265	NAM	-	Lipid	Yes
Eicosapentaenoic acid	11	9126	62783826	62901531	124.85	7.75e-28	0.170829	1.45e-12	-0.29864	1.56e-28	0.131811	0.000148	NAM	-	Lipid	Yes
MG 20:4	11	9126	62783826	62901531	129.72	6.79e-29	0.167053	2.95e-11	-0.316401	3.97e-29	0.156653	1.13e-05	NAM	-	Lipid	No
PC 16:0/20:4	11	9126	62783826	62901531	227.07	4.93e-50	0.24856	1.86e-21	-0.438688	1.02e-50	0.176616	1.92e-06	NAM	-	Lipid	No
PC 18:0/20:4	11	9126	62783826	62901531	287.43	3.85e-63	0.243693	3.29e-21	-0.476552	6.36e-62	0.244471	2.04e-11	NAM	-	Lipid	No
PC P-16:0/20:4 or PC O-16:1/20:4	11	9126	62783826	62901531	192.88	1.31e-42	0.217467	9.34e-17	-0.407189	5.25e-43	0.175573	1.6e-06	NAM	-	Lipid	No
PE 16:0/18:2	11	9126	62783826	62901531	98.88	3.38e-22	-0.123854	1.11e-06	0.276256	1.24e-21	-0.167176	2.36e-06	NAM	+	Lipid	Yes
Stearidonic acid	11	9126	62783826	62901531	65.94	4.8e-15	0.117868	1.51e-06	-0.218853	1.49e-15	0.113405	0.0013	NAM	-	Lipid	Yes
1-arachidonoyl-GPE (20:4n6)*	11	9127	62916058	63233710	75.75	3.55e-17	0.137773	2.31e-07	-0.256937	1e-17	0.126328	0.00085	NAM	-	Lipid	Yes
arachidonoylcholine	11	9127	62916058	63233710	99.58	2.38e-22	0.146738	1.97e-08	-0.283622	2.27e-22	0.160398	2.03e-05	NAM	-	Lipid	No
DG 18:1_20:4	11	9127	62916058	63233710	50.87	9.01e-12	0.132331	2.77e-08	-0.190666	1.13e-12	0.035874	0.295	NAM	-	Lipid	Yes
PC 18:0/20:4	11	9127	62916058	63233710	278.56	3.25e-61	0.238111	3.11e-20	-0.469398	6.87e-60	0.245739	1.73e-11	NAM	-	Lipid	No
PC 18:2/18:2	11	9127	62916058	63233710	75.68	3.68e-17	-0.137534	2.82e-08	0.241246	5.75e-18	-0.101751	0.00404	NAM	+	Lipid	Yes
1-arachidonoyl-GPC (20:4n6)*	11	9128	63245788	63354042	213.57	4.2e-47	0.208857	5.37e-16	-0.41217	2.47e-46	0.216471	2.83e-09	NAM	-	Lipid	No
MG 20:4	11	9128	63245788	63354042	114.66	1.27e-25	0.152321	1.54e-09	-0.296994	1.11e-25	0.157452	1.1e-05	NAM	-	Lipid	No
PC 16:0/20:4	11	9128	63245788	63354042	203.32	7.08e-45	0.232775	7.22e-19	-0.416224	1.9e-45	0.175583	2.4e-06	NAM	-	Lipid	No
PC 18:0/20:4	11	9128	63245788	63354042	262.1	1.22e-57	0.227253	1.66e-18	-0.455065	4e-56	0.246454	1.65e-11	NAM	-	Lipid	No
1-arachidonoyl-GPC (20:4n6)*	11	9129	63360114	63595925	194.49	5.86e-43	0.194794	3.89e-14	-0.389824	6.04e-42	0.218309	2.47e-09	NAM	-	Lipid	No
1-arachidonoyl-GPE (20:4n6)*	11	9129	63360114	63595925	59.88	9.92e-14	0.104571	8.67e-05	-0.221649	1.15e-13	0.143182	0.000171	NAM	-	Lipid	Yes
arachidonoylcholine	11	9129	63360114	63595925	79.27	6.11e-18	0.127039	1.16e-06	-0.250603	6.58e-18	0.152943	5.4e-05	NAM	-	Lipid	No
Eicosapentaenoic acid	11	9129	63360114	63595925	106.13	8.98e-24	0.156394	9.82e-11	-0.274336	2.1e-24	0.128198	0.000252	NAM	-	Lipid	No
PC 16:0/20:4	11	9129	63360114	63595925	170.72	8.5e-38	0.215137	2.31e-16	-0.38044	1.97e-38	0.163055	1.33e-05	NAM	-	Lipid	No
PC 18:0/20:4	11	9129	63360114	63595925	225.81	9.23e-50	0.210653	3.81e-16	-0.42068	2.04e-48	0.235443	1.58e-10	NAM	-	Lipid	No
PC 18:2/20:4	11	9129	63360114	63595925	61.09	5.43e-14	0.138577	2.12e-07	-0.234609	6.79e-15	0.0894326	0.0188	NAM	-	Lipid	Yes
PC P-16:0/20:4 or PC O-16:1/20:4	11	9129	63360114	63595925	166.69	6.38e-37	0.208322	1.89e-15	-0.378571	1.59e-37	0.160526	1.4e-05	NAM	-	Lipid	No
PI 18:0/20:4	11	9129	63360114	63595925	38.22	5.01e-09	0.081496	0.00157	-0.173759	2.59e-09	0.106453	0.0035	NAM	-	Lipid	Yes
1-linoleoyl-GPE (18:2)*	11	9130	63608047	63835611	81.91	1.64e-18	-0.142457	2.44e-08	0.255072	4.04e-19	-0.122988	0.00086	NAM	+	Lipid	Yes
Arachidonic acid	11	9130	63608047	63835611	161.88	7.05e-36	0.220661	9.34e-17	-0.376857	8.56e-37	0.146106	0.000115	NAM	-	Lipid	No
Docosapentaenoic acid (22n-6)	11	9130	63608047	63835611	41.25	1.1e-09	0.147391	1.2e-08	-0.180342	5.84e-10	-0.0110579	0.768	NAM	-	Lipid	Yes
PC 18:0/20:4	11	9130	63608047	63835611	212.52	7.11e-47	0.209335	6.2e-16	-0.411513	5.2e-46	0.220321	2.16e-09	NAM	-	Lipid	No
1-arachidonoyl-GPC (20:4n6)*	11	9131	63844683	64219679	178.85	1.46e-39	0.192697	8.15e-14	-0.377497	5.08e-39	0.201479	4.26e-08	NAM	-	Lipid	No
MG 20:4	11	9131	63844683	64219679	98.81	3.5e-22	0.145451	8.08e-09	-0.276311	1.86e-22	0.143068	7.57e-05	NAM	-	Lipid	No
PC P-16:0/20:4 or PC O-16:1/20:4	11	9131	63844683	64219679	147.36	1e-32	0.202676	1.2e-14	-0.359133	1.48e-33	0.140739	0.000149	NAM	-	Lipid	No
Adrenic acid	11	9132	64226488	64584987	52.73	3.55e-12	0.119791	3.01e-06	-0.207884	5.64e-13	0.0892664	0.0154	NAM	-	Lipid	Yes
PC 16:0/20:4	11	9132	64226488	64584987	148.84	4.78e-33	0.20913	1.24e-15	-0.357709	5.27e-34	0.134291	0.000302	NAM	-	Lipid	No
PC 18:0/20:4	11	9132	64226488	64584987	191.72	2.34e-42	0.203666	2.82e-15	-0.392426	4.73e-42	0.198662	5.46e-08	NAM	-	Lipid	No
PE P-18:0/20:4 or PE O-18:1/20:4	11	9132	64226488	64584987	51.32	7.18e-12	0.138246	1.29e-07	-0.212483	7.87e-13	0.0529931	0.155	NAM	-	Lipid	Yes
1-arachidonoyl-GPC (20:4n6)*	11	9133	64591679	65083491	161.43	8.85e-36	0.192113	6.85e-14	-0.359934	6.73e-36	0.175068	1.73e-06	NAM	-	Lipid	No
Arachidonic acid	11	9133	64591679	65083491	133.59	9.79e-30	0.212835	8.48e-16	-0.34288	7.25e-31	0.110789	0.00347	NAM	-	Lipid	No
DPA	11	9133	64591679	65083491	54.24	1.67e-12	0.115961	2.42e-06	-0.201251	2.84e-13	0.089694	0.0117	NAM	-	Lipid	Yes
PC 16:0/20:4	11	9133	64591679	65083491	126.97	2.68e-28	0.197176	4.86e-14	-0.331042	2.66e-29	0.120345	0.00131	NAM	-	Lipid	No
PC 18:0/20:4	11	9133	64591679	65083491	165.59	1.1e-36	0.192396	9.02e-14	-0.365598	1.32e-36	0.184081	5.84e-07	NAM	-	Lipid	No
PC 18:2/18:2	11	9133	64591679	65083491	55.52	8.81e-13	-0.120457	1.06e-06	0.206087	1.29e-13	-0.0840392	0.0185	NAM	+	Lipid	Yes
PE 16:0/18:2	11	9133	64591679	65083491	79.92	4.43e-18	-0.139208	4.03e-08	0.254713	8.53e-19	-0.111497	0.00184	NAM	+	Lipid	No
Stearidonic acid	11	9133	64591679	65083491	43.74	3.17e-10	0.102961	2.55e-05	-0.178852	5.88e-11	0.0833811	0.0192	NAM	-	Lipid	Yes
arachidonoylcholine	11	9134	65139776	65663239	53.27	2.71e-12	0.115502	8.59e-06	-0.209457	6.02e-13	0.1025	0.00595	NAM	-	Lipid	No
Eicosapentaenoic acid	11	9134	65139776	65663239	84.43	4.65e-19	0.153569	1.68e-10	-0.247156	4.35e-20	0.0845147	0.0144	NAM	-	Lipid	No
MG 20:4	11	9134	65139776	65663239	80.65	3.07e-18	0.136714	4.63e-08	-0.250806	6.61e-19	0.114598	0.00119	NAM	-	Lipid	No
PC P-16:0/20:4 or PC O-16:1/20:4	11	9134	65139776	65663239	124.06	1.15e-27	0.186958	7.24e-13	-0.329464	1.26e-28	0.12006	0.000952	NAM	-	Lipid	No
PE 18:0/18:2	11	9134	65139776	65663239	55.67	8.14e-13	-0.106951	1.96e-05	0.209069	2.25e-13	-0.103328	0.00317	NAM	+	Lipid	Yes
1-arachidonoyl-GPC (20:4n6)*	11	9135	65676516	66672854	141.56	1.82e-31	0.17953	2.19e-12	-0.339068	9.01e-32	0.158845	1.14e-05	NAM	-	Lipid	No
1-linoleoyl-GPE (18:2)*	11	9135	65676516	66672854	57.71	2.93e-13	-0.13117	2.36e-07	0.216381	3.5e-14	-0.0792619	0.0301	NAM	+	Lipid	Yes
PC 18:0/20:4	11	9135	65676516	66672854	152.46	7.81e-34	0.176375	7.14e-12	-0.350282	1.54e-33	0.183589	4.63e-07	NAM	-	Lipid	No
PC 18:0/20:4	11	9136	66675990	67227006	140.04	3.9e-31	0.170168	3.82e-11	-0.337731	4.37e-31	0.171549	2.04e-06	NAM	-	Lipid	No
Arachidonic acid	11	9137	67288594	67415054	111.44	6.31e-25	0.185157	2.78e-12	-0.315859	6.15e-26	0.112569	0.00251	NAM	-	Lipid	No
PC 16:0/20:4	11	9138	67419855	67535661	102.42	5.74e-23	0.177947	1.55e-11	-0.300635	5.78e-24	0.108803	0.00359	NAM	-	Lipid	Yes
PC P-16:0/20:4 or PC O-16:1/20:4	11	9138	67419855	67535661	102.54	5.4e-23	0.169405	1.36e-10	-0.302139	7.24e-24	0.118138	0.00137	NAM	-	Lipid	Yes
Eicosapentaenoic acid	11	9139	67536948	67971546	64.31	1.09e-14	0.133023	4.33e-08	-0.217814	1.23e-15	0.0801154	0.022	NAM	-	Lipid	Yes
MG 20:4	11	9139	67536948	67971546	59.53	1.18e-13	0.120414	1.88e-06	-0.218256	2.19e-14	0.0975985	0.00646	NAM	-	Lipid	No
PE 16:0/18:2	11	9139	67536948	67971546	56.25	6.11e-13	-0.113575	8.65e-06	0.215586	1.31e-13	-0.0988599	0.0056	NAM	+	Lipid	Yes
1-arachidonoyl-GPC (20:4n6)*	11	9140	68022006	68512543	107.05	5.67e-24	0.17114	3.22e-11	-0.30181	7.51e-25	0.11634	0.00142	NAM	-	Lipid	No
Arachidonic acid	11	9140	68022006	68512543	90.62	2.1e-20	0.168556	2.51e-10	-0.286908	2.2e-21	0.102513	0.00651	NAM	-	Lipid	No
PC 18:0/20:4	11	9140	68022006	68512543	115.76	7.28e-26	0.15361	3.33e-09	-0.309337	8.37e-26	0.163515	8.2e-06	NAM	-	Lipid	No
1-arachidonoyl-GPC (20:4n6)*	11	9142	68798901	68820876	89.22	4.22e-20	0.156068	1.52e-09	-0.275287	6.53e-21	0.111029	0.00271	NAM	-	Lipid	No
PC 18:0/20:4	11	9142	68798901	68820876	101.35	9.82e-23	0.139343	8.29e-08	-0.287261	1.89e-22	0.164377	9.98e-06	NAM	-	Lipid	No
Eicosapentaenoic acid	11	9143	68828929	69012138	46.58	7.68e-11	0.105199	1.52e-05	-0.184995	1.42e-11	0.0836327	0.018	NAM	-	Lipid	Yes
PC P-16:0/20:4 or PC O-16:1/20:4	11	9143	68828929	69012138	81.39	2.12e-18	0.149665	1.35e-08	-0.27022	3.2e-19	0.106929	0.00398	NAM	-	Lipid	No
PC 16:0/20:4	11	9144	69015728	69189873	80.47	3.35e-18	0.154554	4.59e-09	-0.267511	4.26e-19	0.101701	0.00685	NAM	-	Lipid	Yes
Arachidonic acid	11	9146	69339617	69486244	72.24	2.05e-16	0.147656	3.49e-08	-0.255865	2.94e-17	0.10311	0.00735	NAM	-	Lipid	No
1-arachidonoyl-GPE (20:4n6)*	11	9148	69533129	69579070	45.59	1.26e-10	0.124206	3.02e-06	-0.204829	1.58e-11	0.0666437	0.0843	NAM	-	Lipid	Yes
PC 18:0/20:4	11	9148	69533129	69579070	88.86	5.06e-20	0.131649	3.96e-07	-0.271361	6.39e-20	0.149911	5.91e-05	NAM	-	Lipid	Yes
MG 20:4	11	9149	69585787	69703103	39.3	2.93e-09	0.097505	0.000114	-0.180073	5.72e-10	0.0775759	0.0321	NAM	-	Lipid	Yes
1-arachidonoyl-GPC (20:4n6)*	11	9150	69814829	69896252	70.59	4.69e-16	0.157275	1.13e-09	-0.250173	4.35e-17	0.0598302	0.106	NAM	-	Lipid	Yes
Arachidonic acid	11	9150	69814829	69896252	51.99	5.13e-12	0.133713	5.41e-07	-0.221159	5.82e-13	0.0658292	0.0851	NAM	-	Lipid	Yes
PC 16:0/20:4	11	9150	69814829	69896252	59.07	1.49e-13	0.144656	4.02e-08	-0.233347	1.52e-14	0.0608838	0.107	NAM	-	Lipid	Yes
PC P-16:0/20:4 or PC O-16:1/20:4	11	9150	69814829	69896252	68.68	1.22e-15	0.124456	2.4e-06	-0.249607	4.01e-16	0.114999	0.00196	NAM	-	Lipid	Yes
PC 18:0/20:4	11	9151	69910890	69952562	71.43	3.08e-16	0.1298	5.61e-07	-0.248443	9.79e-17	0.114535	0.00226	NAM	-	Lipid	Yes
1-arachidonoyl-GPC (20:4n6)*	11	9156	70576651	70789000	48.9	2.4e-11	0.141486	3.47e-08	-0.20375	3.26e-12	0.0300756	0.417	NAM	-	Lipid	Yes
PC 18:0/20:4	11	9157	70819038	70927063	47.51	4.82e-11	0.113957	9.03e-06	-0.200906	7.76e-12	0.080201	0.0306	NAM	-	Lipid	Yes
PC P-16:0/20:4 or PC O-16:1/20:4	11	9157	70819038	70927063	44.29	2.41e-10	0.117458	6.68e-06	-0.200317	3.06e-11	0.0633133	0.0875	NAM	-	Lipid	Yes
beta-citrylglutamate	11	9238	91552059	91794834	41.11	1.18e-09	0.120177	1.12e-06	-0.0167915	0.556	-0.210676	1.01e-09	AFR	-	Amino Acid	Yes
3beta-hydroxy-5-cholestenoate	11	9298	104015677	104714656	44.48	2.2e-10	0.095326	0.000183	-0.190909	8.07e-11	0.0986987	0.0074	NAM	-	Lipid	Yes
3beta-hydroxy-5-cholestenoate	11	9309	107580985	107843602	70.37	5.24e-16	0.134989	8.75e-08	-0.245306	7.69e-17	0.0879032	0.0146	NAM	-	Lipid	No
3beta-hydroxy-5-cholestenoate	11	9312	108824752	109005366	93.95	3.97e-21	0.151496	2.39e-09	-0.282492	9.38e-22	0.113993	0.00188	NAM	-	Lipid	Yes
3beta-hydroxy-5-cholestenoate	11	9317	110217140	110574049	116.12	6.11e-26	0.140341	2.77e-08	-0.303426	3.98e-25	0.170369	3.48e-06	NAM	-	Lipid	No
3beta-hydroxy-5-cholestenoate	11	9320	110853185	111047419	103.13	4.04e-23	0.127521	4.66e-07	-0.280471	5.28e-22	0.176766	2.24e-06	NAM	-	Lipid	Yes
3beta-hydroxy-5-cholestenoate	11	9322	111119178	111264915	87.95	7.98e-20	0.111746	1.06e-05	-0.255938	1.41e-18	0.175683	2.96e-06	NAM	-	Lipid	No
3beta-hydroxy-5-cholestenoate	11	9325	111989592	112218323	69.28	9.05e-16	0.110946	1.23e-05	-0.237382	1.12e-15	0.130351	0.000438	NAM	-	Lipid	Yes
3beta-hydroxy-5-cholestenoate	11	9334	113854679	113925266	52.79	3.44e-12	0.098997	0.000107	-0.207058	2.36e-12	0.116132	0.00182	NAM	-	Lipid	Yes
1-methylimidazoleacetate	12	9509	193818	327421	105.97	9.74e-24	0.184809	2.03e-17	-0.254275	4.33e-24	0.0090365	0.768	NAM	-	Amino Acid	No
3-Dehydroxycarnitine	12	9509	193818	327421	69.55	7.89e-16	0.123141	3.95e-09	-0.200194	7.42e-17	0.0543812	0.0653	NAM	-	Lipid	Yes
1-methylimidazoleacetate	12	9515	786238	854331	83.46	7.52e-19	0.166274	5.02e-14	-0.229897	1.57e-19	0.0124602	0.7	NAM	-	Amino Acid	Yes
3-Dehydroxycarnitine	12	9515	786238	854331	42.62	5.57e-10	0.096878	4.89e-06	-0.15867	7.1e-11	0.0487891	0.116	NAM	-	Lipid	Yes
1-methylimidazoleacetate	12	9518	1524144	1601896	64.6	9.4e-15	0.150182	1.29e-11	-0.201417	2.5e-15	0.0046161	0.887	NAM	-	Amino Acid	Yes
1-methylimidazoleacetate	12	9527	2175413	2230055	45.78	1.15e-10	0.123903	3.57e-08	-0.174905	2.09e-11	0.0109495	0.735	NAM	-	Amino Acid	Yes
ethylmalonate	12	10129	120015591	120455764	47.47	4.92e-11	-0.006141	0.818	0.141305	3.11e-06	-0.231936	6.17e-09	AFR	-	Amino Acid	Yes
ethylmalonate	12	10132	121051285	121489377	56.38	5.72e-13	-0.013417	0.613	0.159493	1.43e-07	-0.244988	7.39e-10	AFR	-	Amino Acid	No
CAR 4:0	12	10133	121490520	121695522	53.64	2.25e-12	0.017324	0.523	0.133807	1.58e-05	-0.264196	4.64e-11	AFR	-	Lipid	No
ethylmalonate	12	10134	121698785	121801098	52.29	4.42e-12	-0.012159	0.648	0.153394	4.26e-07	-0.237922	2.35e-09	AFR	-	Amino Acid	No
ethylmalonate	12	10138	123160304	123900136	39.57	2.55e-09	-0.012674	0.632	0.139445	5.26e-06	-0.196246	4.07e-07	AFR	-	Amino Acid	Yes
CAR 4:0	12	10142	124772515	124839540	43.15	4.27e-10	0.021584	0.423	0.120776	0.000117	-0.228553	3.15e-09	AFR	-	Lipid	No
N-acetylcarnosine	13	10637	95951593	96049017	47.89	3.99e-11	-0.024853	0.176	-0.0734759	0.000414	0.17399	6.3e-11	AFR	+	Peptide	No
homoarginine	15	11429	45003364	45095196	53.11	2.93e-12	-0.1856	3.74e-13	0.171977	7.74e-09	0.126458	0.000817	EUR	-	Amino Acid	Yes
PE 16:0/20:4	15	11476	57209618	57635719	48.57	2.84e-11	-0.165115	1.88e-10	0.196999	5.56e-11	0.0378862	0.307	NAM	+	Lipid	Yes
PE 18:0/20:4	15	11479	57764353	57862336	39.82	2.26e-09	-0.146232	1.5e-08	0.180656	1.68e-09	0.0252093	0.497	NAM	+	Lipid	Yes
PE 16:0/20:4	15	11482	58079462	58175278	63.62	1.53e-14	-0.191466	1.13e-13	0.221271	1.52e-13	0.0562811	0.13	EUR	-	Lipid	Yes
LPE 16:0/0:0	15	11483	58177745	58437825	43.07	4.43e-10	-0.138767	3.52e-08	0.188181	9.99e-11	-0.0034177	0.926	NAM	+	Lipid	Yes
PE 18:0/18:2	15	11485	58601804	58680805	38.77	3.81e-09	-0.135666	9.01e-08	0.179598	1.17e-09	0.006697	0.855	NAM	+	Lipid	No
LPE 16:0/0:0	15	11487	58717919	58742418	62.79	2.32e-14	-0.162538	1.43e-10	0.228487	3.32e-15	-0.0238775	0.524	NAM	+	Lipid	No
LPE 18:0/0:0	15	11487	58717919	58742418	49.42	1.85e-11	-0.149341	4.33e-09	0.202206	3.68e-12	-0.0100184	0.79	NAM	+	Lipid	No
PE 16:0/18:2	15	11487	58717919	58742418	51.3	7.24e-12	-0.155182	1.87e-09	0.209976	1.81e-12	-0.0042946	0.908	NAM	+	Lipid	No
PE 16:0/20:4	15	11487	58717919	58742418	79.47	5.53e-18	-0.200741	1.38e-14	0.260323	3.31e-18	0.0081092	0.832	NAM	+	Lipid	No
PE 18:0/20:4	15	11487	58717919	58742418	56.61	5.1e-13	-0.171762	5.62e-11	0.219854	2.3e-13	0.0092644	0.81	NAM	+	Lipid	No
PE 16:0/20:4	15	11498	60140209	60262040	52.89	3.28e-12	-0.161582	6.72e-10	0.212475	7.89e-13	-0.0072698	0.851	NAM	+	Lipid	Yes
5-hydroxylysine	15	11576	73612377	73766072	53.26	2.72e-12	0.188949	1.62e-12	-0.200539	1.03e-10	-0.0857232	0.0303	EUR	+	Amino Acid	Yes
5-hydroxylysine	15	11579	74458024	74548773	71.48	3e-16	0.219375	1.98e-16	-0.22948	1e-13	-0.104177	0.00913	EUR	+	Amino Acid	Yes
5-hydroxylysine	15	11582	75948671	76397903	95.8	1.58e-21	0.256293	1.17e-21	-0.261643	2.64e-17	-0.125774	0.00152	EUR	+	Amino Acid	Yes
5-hydroxylysine	15	11585	77930952	78155548	115.22	9.54e-26	0.279126	6.81e-26	-0.281342	6.3e-20	-0.145245	0.000198	EUR	+	Amino Acid	No
5-hydroxylysine	15	11588	78617086	78709937	130	5.91e-29	0.295048	1.57e-28	-0.306367	1.81e-23	-0.136179	0.000602	EUR	+	Amino Acid	No
5-hydroxylysine	15	11590	78970259	79257164	147.8	8.04e-33	0.312689	3.35e-32	-0.32331	1.95e-26	-0.141713	0.000333	EUR	+	Amino Acid	No
5-hydroxylysine	15	11592	79303453	79344324	124.73	8.21e-28	0.282565	1.83e-26	-0.308186	3.79e-24	-0.101758	0.0101	EUR	+	Amino Acid	No
5-hydroxylysine	15	11594	79367793	79479047	114.43	1.42e-25	0.264313	1.96e-23	-0.303361	2.25e-23	-0.0745945	0.0581	EUR	+	Amino Acid	Yes
5-hydroxylysine	15	11597	79626869	79890868	109.12	2.02e-24	0.262067	8.09e-23	-0.295165	6.57e-22	-0.0838073	0.0337	EUR	+	Amino Acid	Yes
5-hydroxylysine	15	11602	80576128	80637749	97.59	6.43e-22	0.251079	6.91e-21	-0.27812	2.12e-19	-0.0888367	0.0249	EUR	+	Amino Acid	No
5-hydroxylysine	15	11603	80641334	80778153	89.27	4.11e-20	0.234587	1.5e-18	-0.271007	1.36e-18	-0.0657413	0.0936	NAM	-	Amino Acid	Yes
5-hydroxylysine	15	11606	81087552	81115535	77.71	1.33e-17	0.215181	9.72e-16	-0.259462	6.19e-17	-0.0465398	0.237	NAM	-	Amino Acid	Yes
5-hydroxylysine	15	11607	81124801	81163924	62.29	2.98e-14	0.192611	7.12e-13	-0.233581	6.68e-14	-0.0415218	0.29	NAM	-	Amino Acid	Yes
5-hydroxylysine	15	11617	82391287	83679706	49.02	2.26e-11	0.171205	1.18e-10	-0.201543	6.06e-11	-0.0427819	0.259	NAM	-	Amino Acid	Yes
indoleacetylglutamine	16	11966	20694965	21233004	49.15	2.12e-11	-0.044525	0.0522	-0.0758606	0.00335	0.232156	9.36e-12	AFR	+	Amino Acid	Yes
propyl 4-hydroxybenzoate sulfate	16	12002	26208742	26504692	46.23	9.14e-11	0.001838	0.944	-0.132378	6.6e-06	0.228172	4.25e-09	AFR	+	Xenobiotics	Yes
propyl 4-hydroxybenzoate sulfate	16	12004	26646032	26725522	56.15	6.43e-13	0.007359	0.778	-0.150105	2.67e-07	0.244961	1.78e-10	AFR	+	Xenobiotics	Yes
propyl 4-hydroxybenzoate sulfate	16	12005	26729319	26797320	64.82	8.39e-15	0.005057	0.846	-0.159114	4.88e-08	0.264384	4.97e-12	AFR	+	Xenobiotics	Yes
propyl 4-hydroxybenzoate sulfate	16	12007	26844726	26883828	73.18	1.28e-16	-0.002513	0.923	-0.163397	2.19e-08	0.285137	7.03e-14	AFR	+	Xenobiotics	Yes
propyl 4-hydroxybenzoate sulfate	16	12008	26886022	26952896	74.82	5.65e-17	-0.005954	0.82	-0.162912	2.58e-08	0.28991	2.48e-14	AFR	+	Xenobiotics	Yes
propyl 4-hydroxybenzoate sulfate	16	12010	27027659	27058959	89.48	3.71e-20	-0.013508	0.606	-0.173148	3.82e-09	0.320244	3.21e-17	AFR	+	Xenobiotics	Yes
propyl 4-hydroxybenzoate sulfate	16	12011	27071881	27096364	102.87	4.6e-23	-0.006346	0.808	-0.191617	6.54e-11	0.337136	6.41e-19	AFR	+	Xenobiotics	No
propyl 4-hydroxybenzoate sulfate	16	12012	27099753	27168121	110.9	8.28e-25	-0.001156	0.965	-0.203656	3.66e-12	0.344903	7.71e-20	AFR	+	Xenobiotics	Yes
propyl 4-hydroxybenzoate sulfate	16	12013	27175145	27193161	107.23	5.19e-24	-0.001137	0.965	-0.200498	8.22e-12	0.337948	3.78e-19	AFR	+	Xenobiotics	Yes
propyl 4-hydroxybenzoate sulfate	16	12014	27204505	27384731	127.34	2.23e-28	-0.004878	0.852	-0.215583	2.06e-13	0.370186	9.64e-23	AFR	+	Xenobiotics	No
propyl 4-hydroxybenzoate sulfate	16	12015	27389411	27446054	128.05	1.57e-28	0.002849	0.913	-0.223946	2.64e-14	0.365434	3.25e-22	AFR	+	Xenobiotics	Yes
propyl 4-hydroxybenzoate sulfate	16	12016	27452700	27811376	131.28	3.12e-29	0.00717	0.785	-0.22991	5.53e-15	0.369046	1.96e-22	AFR	+	Xenobiotics	No
propyl 4-hydroxybenzoate sulfate	16	12017	27822393	27931579	129.07	9.37e-29	0.001873	0.943	-0.224504	2.69e-14	0.369594	1.65e-22	AFR	+	Xenobiotics	Yes
propyl 4-hydroxybenzoate sulfate	16	12018	27933798	28017241	138.36	9.03e-31	-0.010291	0.695	-0.221056	7.15e-14	0.391218	5.93e-25	AFR	+	Xenobiotics	No
propyl 4-hydroxybenzoate sulfate	16	12019	28023056	28268913	138.64	7.85e-31	-0.010409	0.69	-0.220048	8.05e-14	0.390968	5.63e-25	AFR	+	Xenobiotics	No
propyl 4-hydroxybenzoate sulfate	16	12020	28274804	28274804	141.6	1.79e-31	-0.011365	0.663	-0.221785	5.1e-14	0.394773	1.61e-25	AFR	+	Xenobiotics	Yes
propyl 4-hydroxybenzoate sulfate	16	12021	28301487	29025978	155.36	1.84e-34	-0.029477	0.261	-0.217874	1.67e-13	0.424592	2.21e-29	AFR	+	Xenobiotics	No
propyl 4-hydroxybenzoate sulfate	16	12022	29042014	29315879	171.4	6.03e-38	-0.038307	0.144	-0.22334	4.07e-14	0.445967	8.37e-33	AFR	+	Xenobiotics	No
propyl 4-hydroxybenzoate sulfate	16	12023	29412503	29703334	160.26	1.59e-35	-0.034548	0.188	-0.217433	2.02e-13	0.433529	1.31e-30	AFR	+	Xenobiotics	No
propyl 4-hydroxybenzoate sulfate	16	12024	29833488	30495412	145.02	3.22e-32	-0.032177	0.221	-0.206844	2.89e-12	0.415571	7.38e-28	AFR	+	Xenobiotics	No
propyl 4-hydroxybenzoate sulfate	16	12025	30516492	31204562	132.55	1.65e-29	-0.027516	0.295	-0.203187	8.05e-12	0.392521	2.98e-25	AFR	+	Xenobiotics	No
propyl 4-hydroxybenzoate sulfate	16	12026	31232437	31628382	121.71	3.72e-27	-0.029267	0.267	-0.191813	1.21e-10	0.382203	1.31e-23	AFR	+	Xenobiotics	No
propyl 4-hydroxybenzoate sulfate	16	12027	31659915	31957368	123.06	1.9e-27	-0.034135	0.197	-0.188626	2.43e-10	0.388413	2.88e-24	AFR	+	Xenobiotics	Yes
propyl 4-hydroxybenzoate sulfate	16	12029	47986157	48459558	112.89	3.06e-25	-0.037966	0.153	-0.176004	3.18e-09	0.377035	6.75e-23	AFR	+	Xenobiotics	No
propyl 4-hydroxybenzoate sulfate	16	12030	48471330	48877631	101.91	7.41e-23	-0.036791	0.167	-0.167092	2.15e-08	0.360243	7.74e-21	AFR	+	Xenobiotics	No
propyl 4-hydroxybenzoate sulfate	16	12031	48879453	48979448	94.86	2.52e-21	-0.032236	0.225	-0.164888	3.09e-08	0.343355	2.7e-19	AFR	+	Xenobiotics	No
propyl 4-hydroxybenzoate sulfate	16	12034	49370943	49523455	97.67	6.18e-22	-0.014323	0.589	-0.181017	1.1e-09	0.341583	1.08e-18	AFR	+	Xenobiotics	Yes
propyl 4-hydroxybenzoate sulfate	16	12035	49532716	49691613	87.41	1.05e-19	-0.016976	0.523	-0.168721	1.6e-08	0.327095	4.56e-17	AFR	+	Xenobiotics	No
propyl 4-hydroxybenzoate sulfate	16	12036	49696779	49758594	77.26	1.67e-17	-0.013216	0.617	-0.160933	6.54e-08	0.30425	4.43e-15	AFR	+	Xenobiotics	Yes
propyl 4-hydroxybenzoate sulfate	16	12039	49980751	50285394	71.44	3.07e-16	-0.010414	0.692	-0.154341	1.93e-07	0.293787	5.75e-14	AFR	+	Xenobiotics	Yes
propyl 4-hydroxybenzoate sulfate	16	12042	50587976	50842077	64.22	1.13e-14	-0.021463	0.413	-0.135959	4.58e-06	0.284623	2.8e-13	AFR	+	Xenobiotics	Yes
propyl 4-hydroxybenzoate sulfate	16	12048	51320672	51436098	50.49	1.09e-11	-0.032145	0.221	-0.107944	0.000275	0.261472	2.4e-11	AFR	+	Xenobiotics	Yes
cys-gly, oxidized	16	12330	87564059	87663317	45.88	1.09e-10	-0.143355	2.58e-08	0.195948	2.15e-11	-0.0158394	0.667	NAM	+	Amino Acid	Yes
cys-gly, oxidized	16	12336	88157291	88185911	68.33	1.45e-15	-0.177957	3.03e-12	0.235371	4.05e-16	-0.0090359	0.809	NAM	+	Amino Acid	Yes
cys-gly, oxidized	16	12342	88727519	88807338	93.5	4.97e-21	-0.198706	2.09e-15	0.273817	9.18e-22	-0.0217729	0.556	NAM	+	Amino Acid	No
cys-gly, oxidized	16	12346	89157547	89379936	110.98	7.96e-25	-0.220222	6.03e-19	0.290897	3.2e-25	-0.0111137	0.762	NAM	+	Amino Acid	No
cys-gly, oxidized	16	12348	89726484	90149922	132.8	1.46e-29	-0.241272	8.14e-23	0.312455	9.66e-30	-0.0087393	0.812	NAM	+	Amino Acid	No
cysteinylglycine	16	12348	89726484	90149922	41.78	8.45e-10	-0.140571	3.36e-09	0.164016	5.24e-10	0.0181838	0.619	NAM	+	Amino Acid	No

## Sheet: Extended Data Table 2
Extended Data Table S2: Genetic variants that do not explain association between local ancestry regions and metabolites.
Metabolite	Chr	AM Region ID	rsID	Gene	AM Joint P-Value	Conditional Joint P-Value	GWAS P-Value
N-acetylasparagine	2	1567	rs7565349	-	2.19e-13	1.55e-06	1.4e-11
N-acetylcitrulline	2	1567	rs7565349	-	2.29e-16	2.66e-09	3.56e-10
N-acetylleucine	2	1569	rs6720350	LOC105374796	1.34e-15	1.65e-08	5.07e-11
N-acetylcitrulline	2	1574	rs13394925	-	2.15e-21	5.89e-15	6.92e-09
N-acetyl-1-methylhistidine*	2	1575	rs11884312	-	7.45e-20	4.27e-13	4.61e-09
N-acetylcitrulline	2	1575	rs2041666	-	7.14e-24	4.62e-17	8.3e-10
N-acetylarginine	2	1575	rs60169656	-	1.59e-17	2.71e-10	4.81e-10
N-acetylleucine	2	1576	chr2:72377384	-	9.18e-19	3.05e-09	2.71e-12
N-acetylarginine	2	1576	rs10190766	CYP26B1	1.27e-20	3.61e-10	8.18e-13
N-acetylasparagine	2	1577	rs112978828	EXOC6B	2.93e-20	8.83e-13	2.36e-11
N-acetylcitrulline	2	1577	rs11896374	SFXN5	3.78e-28	1.31e-18	4.72e-12
N-acetylleucine	2	1577	rs11896374	SFXN5	1.23e-18	3.63e-12	7.63e-09
N-acetyl-1-methylhistidine*	2	1577	rs78913999	EXOC6B	8.92e-23	2.12e-17	6.08e-11
N-acetyl-1-methylhistidine*	2	1578	rs10192636	-	3.95e-25	4.97e-18	4.44e-10
N-acetylarginine	2	1578	rs10192636	-	1.53e-23	9.76e-17	7.73e-11
N-acetyl-1-methylhistidine*	2	1578	rs137904591	-	3.95e-25	1.01e-25	4.44e-10
N-acetylarginine	2	1578	rs137904591	-	1.53e-23	1.53e-23	7.73e-11
N-acetylleucine	2	1578	rs137904591	-	8.48e-19	2.11e-18	4.05e-08
N-acetylarginine	2	1578	rs200150251	-	1.53e-23	5.03e-26	7.73e-11
N-acetyl-1-methylhistidine*	2	1578	rs35696203	FBXO41	3.95e-25	2.39e-21	4.44e-10
N-acetylarginine	2	1578	rs35696203	FBXO41	1.53e-23	1.99e-20	7.73e-11
N-acetylleucine	2	1578	rs35696203	FBXO41	8.48e-19	5e-17	4.05e-08
N-acetyl-1-methylhistidine*	2	1578	rs7609407	FBXO41	3.95e-25	5.45e-26	4.44e-10
N-acetylarginine	2	1578	rs7609407	FBXO41	1.53e-23	8.42e-24	7.73e-11
N-acetylleucine	2	1578	rs7609407	FBXO41	8.48e-19	1.62e-18	4.05e-08
N-acetyl-1-methylhistidine*	2	1580	chr2:74074934	STAMBP	1.34e-21	4.34e-26	0.0233
N-acetyl-1-methylhistidine*	2	1580	chr2:74120961	ACTG2	1.34e-21	7.58e-12	0.0233
N-acetyl-1-methylhistidine*	2	1580	chr2:74062219	STAMBP	1.34e-21	3.58e-21	0.0233
N-acetyl-1-methylhistidine*	2	1580	rs143363248	STAMBP	1.34e-21	3.37e-23	0.0233
N-acetyl-1-methylhistidine*	2	1580	rs17009466	ACTG2	1.34e-21	2.51e-13	0.0233
N-acetyl-1-methylhistidine*	2	1580	rs72814141	STAMBP/LOC112268419	1.34e-21	6.3e-24	0.0233
N-acetylasparagine	2	1581	rs146757565	ACTG2	2.46e-19	1.19e-12	4.99e-13
N-acetylarginine	2	1581	rs6748402	ACTG2	1.82e-22	1.67e-14	1.16e-15
N-acetylcitrulline	2	1581	rs6748402	ACTG2	7.65e-29	2.03e-18	9.08e-16
N-acetylglutamine	2	1581	rs6748402	ACTG2	1.94e-09	1.32e-05	1.75e-08
N-acetylleucine	2	1581	rs78458585	ACTG2	2.55e-18	3.38e-12	6.09e-12
N-acetyl-1-methylhistidine*	2	1582	chr2:74319470	TET3	2.18e-19	5.77e-10	7.89e-13
N-acetylarginine	2	1582	chr2:74319470	TET3	2.61e-20	9.44e-10	1.32e-17
N-acetylcitrulline	2	1582	rs6546889	TET3	6.44e-26	5.96e-14	3.18e-15
N-acetylleucine	2	1582	rs6546889	TET3	1.28e-16	2.12e-09	2.82e-10
N-delta-acetylornithine	2	1582	rs7597070	TET3	1.49e-20	2.15e-12	2.1e-09
N-acetylcitrulline	2	1583	rs2001519	BOLA3	7.13e-23	2.48e-13	1.49e-11
N-acetyl-1-methylhistidine*	2	1584	rs34021569	SEMA4F	4.96e-17	6.78e-11	1.22e-08
N-acetylarginine	2	1584	rs55687216	LOC102724497	2.01e-19	4.57e-13	9.19e-10
N-acetylleucine	2	1584	rs59803720	LOC102724497	3.33e-14	5.99e-09	2.12e-09
N-acetylcitrulline	2	1593	rs59506711	-	1.93e-20	1.22e-14	1.95e-08
N-acetylcitrulline	2	1596	rs10204801	-	1.79e-18	1.7e-11	8.51e-09
3-aminoisobutyrate	5	4385	rs338274	RAI14	1.26e-26	1.54e-18	3.73e-11
3-aminoisobutyrate	5	4387	chr5:35036718	AGXT2	1.36e-30	1.44e-29	0.00624
3-aminoisobutyrate	5	4387	rs16870794	AGXT2	1.36e-30	2.21e-35	0.00624
3-aminoisobutyrate	5	4387	rs37370	AGXT2	1.36e-30	3.24e-09	0.00624
N-acetylputrescine	8	6809	rs11203943	NAT1	7.65e-10	9.82e-07	3.33e-12
S-1-pyrroline-5-carboxylate	8	7371	chr8:144296117	GPIHBP1	3.62e-22	2.05e-16	1.73e-08
S-1-pyrroline-5-carboxylate	8	7376	rs11993782	PLEC	2.3e-23	1.98e-11	1.28e-14
5-oxoproline	8	7377	chr8:145457657	-	3.85e-25	1.46e-09	9.18e-17
5-oxoproline	8	7377	rs117123242	MROH1	3.85e-25	6.17e-27	9.18e-17
S-1-pyrroline-5-carboxylate	8	7379	rs6150879	-	1.74e-21	2.03e-14	1.64e-08
carnitine	10	8402	rs10740773	-	4.98e-14	8.72e-09	9.13e-10
carnitine	10	8405	chr10:61478819	-	6.95e-18	5.91e-12	1.94e-14
N-methylpipecolate	10	8570	rs9332238	CYP2C9	2.66e-17	2.66e-13	1.6e-08
N-methylpipecolate	10	8586	chr10:100103536	-	7.85e-42	4.95e-45	2.69e-19
N-methylpipecolate	10	8586	rs11189552	-	7.85e-42	3.87e-26	2.69e-19
N-methylpipecolate	10	8586	rs11189559	-	7.85e-42	3.69e-31	2.69e-19
N-methylpipecolate	10	8586	rs1252897	-	7.85e-42	9.5e-29	2.69e-19
N-methylpipecolate	10	8590	rs3793931	CNNM1	6.1e-40	5.01e-29	8.71e-14
1-palmitoyl-2-arachidonoyl-GPC (16:0/20:4n6)	11	9102	rs57665059	-	1.22e-17	2.23e-08	2.39e-13
1-stearoyl-2-arachidonoyl-GPC (18:0/20:4)	11	9103	rs17790204	C11orf49	2.11e-25	1.29e-17	2.81e-10
1-arachidonoyl-GPC (20:4n6)*	11	9103	rs373198871	C11orf49	2.35e-24	9.21e-18	9.79e-09
1-(1-enyl-palmitoyl)-2-arachidonoyl-GPC (P-16:0/20:4)*	11	9104	rs141585475	GRM5P1	1.5e-20	3.93e-14	2.89e-08
1-stearoyl-2-arachidonoyl-GPC (18:0/20:4)	11	9105	rs12361463	-	1.24e-28	2.24e-20	3.19e-11
1-palmitoyl-2-arachidonoyl-GPC (16:0/20:4n6)	11	9105	rs12362727	-	8.6e-22	7.79e-15	6.18e-10
1-arachidonoyl-GPC (20:4n6)*	11	9105	rs4479008	-	2.38e-28	3.79e-22	6.83e-09
1-palmitoyl-2-arachidonoyl-GPC (16:0/20:4n6)	11	9107	rs12416738	-	3.13e-27	2.18e-17	4.21e-13
1-stearoyl-2-arachidonoyl-GPC (18:0/20:4)	11	9107	rs12416738	-	1.11e-34	2.95e-23	7.44e-15
1-arachidonoyl-GPC (20:4n6)*	11	9108	rs11530802	-	1.39e-35	1.9e-29	8.58e-09
1-(1-enyl-palmitoyl)-2-arachidonoyl-GPC (P-16:0/20:4)*	11	9108	rs56000500	-	2.09e-25	3.26e-19	9.9e-09
1-palmitoyl-2-arachidonoyl-GPC (16:0/20:4n6)	11	9109	rs186374111	DTX4	2.49e-30	1.59e-24	4.96e-08
1-stearoyl-2-arachidonoyl-GPC (18:0/20:4)	11	9109	rs2003193	GLYATL2	3.73e-38	9.18e-32	1.7e-08
arachidonate (20:4n6)	11	9109	rs2003193	GLYATL2	1.56e-23	9.41e-18	1.14e-08
1-palmitoyl-2-arachidonoyl-GPC (16:0/20:4n6)	11	9110	rs116863593	OR4D6	4.08e-35	2.11e-27	4.82e-09
1-stearoyl-2-arachidonoyl-GPC (18:0/20:4)	11	9110	rs116863593	OR4D6	3.78e-43	5.9e-35	2.49e-09
1-arachidonoyl-GPC (20:4n6)*	11	9110	rs147319503	LOC101927226	1.23e-43	1.59e-36	9.72e-08
1-(1-enyl-palmitoyl)-2-arachidonoyl-GPC (P-16:0/20:4)*	11	9110	rs80109568	-	4.82e-31	7.57e-25	9.16e-09
1-arachidonoyl-GPC (20:4n6)*	11	9110	rs80109568	-	1.23e-43	1.05e-37	9.72e-08
1-stearoyl-2-arachidonoyl-GPC (18:0/20:4)	11	9110	rs80109568	-	3.78e-43	9.59e-37	2.49e-09
1-arachidonoyl-GPC (20:4n6)*	11	9111	rs12419784	MS4A3	9.1e-50	3.58e-33	5.23e-19
1-arachidonoyl-GPE (20:4n6)*	11	9111	rs137980433	-	1.64e-19	1.58e-13	9.78e-09
1-palmitoyl-2-arachidonoyl-GPC (16:0/20:4n6)	11	9111	rs137980433	-	7.11e-41	1.99e-29	1.54e-15
arachidonate (20:4n6)	11	9111	rs17154321	OOSP1	3.57e-30	1.91e-21	6.38e-11
1-stearoyl-2-arachidonoyl-GPC (18:0/20:4)	11	9111	rs4939298	OOSP1	2.16e-51	1.51e-36	1.55e-17
1-palmitoyl-2-arachidonoyl-GPC (16:0/20:4n6)	11	9111	rs514088	OOSP3	7.11e-41	4.7e-28	1.54e-15
1-stearoyl-2-arachidonoyl-GPC (18:0/20:4)	11	9112	rs139399322	-	5.43e-54	1.14e-44	1.14e-15
1-arachidonoyl-GPC (20:4n6)*	11	9112	rs34645961	MS4A5	9.76e-51	6.42e-39	5.49e-17
arachidonoylcholine	11	9112	rs34645961	MS4A5	2.61e-19	2.46e-12	6.7e-10
1-arachidonylglycerol (20:4)	11	9112	rs72643554	-	4.4e-22	1.45e-16	2.79e-08
oleoyl-arachidonoyl-glycerol (18:1/20:4) [1]*	11	9112	rs72643554	-	1.12e-15	4.59e-11	3.75e-08
1-arachidonoyl-GPC (20:4n6)*	11	9112	rs75627175	MS4A4E	9.76e-51	6.36e-37	5.49e-17
1-stearoyl-2-arachidonoyl-GPC (18:0/20:4)	11	9112	rs75627175	MS4A4E	5.43e-54	2.86e-41	1.14e-15
1-(1-enyl-palmitoyl)-2-arachidonoyl-GPC (P-16:0/20:4)*	11	9113	chr11:60372193	MS4A19P	4.62e-36	2.09e-28	1.18e-09
1-arachidonoyl-GPC (20:4n6)*	11	9113	chr11:60372193	MS4A19P	1e-53	3.52e-38	2.05e-19
1-arachidonoyl-GPE (20:4n6)*	11	9113	chr11:60372193	MS4A19P	5.78e-23	2.1e-15	3.13e-10
1-palmitoyl-2-arachidonoyl-GPC (16:0/20:4n6)	11	9113	chr11:60372193	MS4A19P	4.81e-46	2.9e-33	2.78e-16
1-stearoyl-2-arachidonoyl-GPC (18:0/20:4)	11	9113	chr11:60372193	MS4A19P	6.9e-58	1.51e-44	7.12e-17
arachidonate (20:4n6)	11	9113	rs925010	MS4A18	1.19e-33	5.73e-27	2.03e-08
1-arachidonoyl-GPC (20:4n6)*	11	9114	chr11:60521424	-	3.63e-56	1.65e-46	9.31e-12
1-palmitoyl-2-arachidonoyl-GPC (16:0/20:4n6)	11	9114	chr11:60521424	-	9.84e-51	1.81e-44	2.87e-08
1-(1-enyl-palmitoyl)-2-arachidonoyl-GPC (P-16:0/20:4)*	11	9115	rs75851712	MS4A15	7.49e-41	5.96e-34	5.9e-09
1-stearoyl-2-arachidonoyl-GPC (18:0/20:4)	11	9115	rs75851712	MS4A15	4.69e-65	2.21e-57	1.62e-10
1-(1-enyl-palmitoyl)-2-arachidonoyl-GPC (P-16:0/20:4)*	11	9116	rs11230548	CD6	3.43e-46	1.67e-27	4.22e-20
1-arachidonoyl-GPC (20:4n6)*	11	9116	rs11230548	CD6	4.29e-61	7.32e-39	9.84e-25
1-linoleoyl-GPE (18:2)*	11	9116	rs11230548	CD6	9.93e-17	1.56e-07	2.36e-12
1-palmitoyl-2-arachidonoyl-GPC (16:0/20:4n6)	11	9116	rs11230548	CD6	7.44e-56	1.35e-35	2.91e-22
1-stearoyl-2-arachidonoyl-GPC (18:0/20:4)	11	9116	rs11230548	CD6	1.44e-69	5.2e-43	1.62e-28
docosapentaenoate (n3 DPA; 22:5n3)	11	9116	rs11230548	CD6	8e-16	5.34e-09	2.93e-08
1-arachidonylglycerol (20:4)	11	9117	rs507550	LOC105369325	5.04e-30	1.31e-15	3.87e-16
1-palmitoyl-2-linoleoyl-GPE (16:0/18:2)	11	9117	rs507550	LOC105369325	6.91e-20	1.6e-08	1.59e-14
1-stearoyl-2-arachidonoyl-GPC (18:0/20:4)	11	9117	rs540028	LOC105369325	1.14e-74	2.16e-41	1.41e-36
linoleoyl-arachidonoyl-glycerol (18:2/20:4) [2]*	11	9117	rs540028	LOC105369325	4.9e-19	1.29e-09	1.38e-10
1-arachidonoyl-GPC (20:4n6)*	11	9118	rs10897162	-	5.79e-65	1.12e-58	2.14e-08
1-palmitoyl-2-arachidonoyl-GPC (16:0/20:4n6)	11	9118	rs10897162	-	3.01e-61	5.84e-56	5.85e-07
1-stearoyl-2-arachidonoyl-GPC (18:0/20:4)	11	9118	rs10897162	-	3.12e-78	9.32e-72	4.03e-08
1-(1-enyl-palmitoyl)-2-arachidonoyl-GPC (P-16:0/20:4)*	11	9118	rs11230723	LOC105369329	2.74e-51	4.5e-38	5.48e-15
1-arachidonoyl-GPC (20:4n6)*	11	9118	rs1139011	LRRC10B	5.79e-65	2.95e-49	2.14e-08
1-palmitoyl-2-arachidonoyl-GPC (16:0/20:4n6)	11	9118	rs1139011	LRRC10B	3.01e-61	2.34e-42	5.85e-07
1-stearoyl-2-arachidonoyl-GPC (18:0/20:4)	11	9118	rs1139011	LRRC10B	3.12e-78	1.68e-56	4.03e-08
linoleoyl-arachidonoyl-glycerol (18:2/20:4) [1]*	11	9118	rs2232148	VPS37C	1.69e-21	1.52e-14	1.35e-09
oleoyl-arachidonoyl-glycerol (18:1/20:4) [1]*	11	9118	rs2232148	VPS37C	7.15e-21	3.38e-14	3.73e-09
1,2-dilinoleoyl-GPC (18:2/18:2)	11	9118	rs3741259	SYT7	4.87e-21	5.41e-13	1.48e-09
arachidonate (20:4n6)	11	9118	rs3741259	SYT7	2.1e-44	6.79e-33	4.33e-13
arachidonoylcholine	11	9118	rs3741259	SYT7	1.67e-23	1.41e-16	9.12e-09
eicosapentaenoate (EPA; 20:5n3)	11	9118	rs71490309	-	2.02e-29	2.1e-23	1.98e-09
1-stearoyl-2-arachidonoyl-GPC (18:0/20:4)	11	9119	rs11600827	-	1.33e-85	4.63e-68	4.29e-24
1-(1-enyl-palmitoyl)-2-arachidonoyl-GPC (P-16:0/20:4)*	11	9119	rs1495941	RPLP0P2	7.32e-58	4.39e-46	4.98e-15
1-palmitoyl-2-arachidonoyl-GPC (16:0/20:4n6)	11	9119	rs1692112	-	3.34e-66	1.63e-52	5.48e-21
1-arachidonoyl-GPC (20:4n6)*	11	9119	rs198739	LOC101927495	1.99e-72	7.46e-58	1.59e-16
1-stearoyl-2-arachidonoyl-GPC (18:0/20:4)	11	9119	rs198739	LOC101927495	1.33e-85	5.5e-67	4.29e-24
1-arachidonoyl-GPC (20:4n6)*	11	9119	rs71490330	SYT7	1.99e-72	1.43e-58	1.59e-16
arachidonate (20:4n6)	11	9120	rs174533	MYRF	1.08e-53	1.57e-05	5.94e-83
1-stearoyl-2-arachidonoyl-GPC (18:0/20:4)	11	9120	rs174562	FADS1/FADS2	4.27e-89	1.94e-05	1.63e-149
1-(1-enyl-palmitoyl)-2-arachidonoyl-GPC (P-16:0/20:4)*	11	9121	rs11230873	-	1.62e-61	7.25e-39	2.57e-17
1-(1-enyl-stearoyl)-2-arachidonoyl-GPE (P-18:0/20:4)*	11	9121	rs11230873	-	2.96e-20	1.09e-09	2.86e-14
1-stearoyl-2-arachidonoyl-GPC (18:0/20:4)	11	9121	rs11230873	-	1.74e-87	1.02e-60	5.45e-20
adrenate (22:4n6)	11	9121	rs11230873	-	7.14e-23	1.25e-13	5.25e-12
eicosapentaenoate (EPA; 20:5n3)	11	9121	rs11230873	-	2.29e-33	3.32e-22	6.05e-11
1-linoleoyl-GPE (18:2)*	11	9121	rs140451862	BEST1/LOC107984334	1.16e-26	8.29e-18	4.29e-11
1-(1-enyl-palmitoyl)-2-arachidonoyl-GPC (P-16:0/20:4)*	11	9121	rs2521568	RAB3IL1	1.62e-61	1.63e-48	2.57e-17
1-stearoyl-2-arachidonoyl-GPC (18:0/20:4)	11	9121	rs2736604	RAB3IL1	1.74e-87	6.64e-72	5.45e-20
1-(1-enyl-palmitoyl)-2-arachidonoyl-GPC (P-16:0/20:4)*	11	9121	rs73493300	-	1.62e-61	1.03e-53	2.57e-17
1-stearoyl-2-arachidonoyl-GPC (18:0/20:4)	11	9121	rs73493300	-	1.74e-87	9.47e-79	5.45e-20
1-arachidonoyl-GPE (20:4n6)*	11	9122	rs11230923	INCENP	1.58e-26	2.05e-13	1.96e-16
1-arachidonoyl-GPC (20:4n6)*	11	9122	rs368117914	LINC02733	1.27e-71	7.39e-36	5.35e-40
1-palmitoyl-2-arachidonoyl-GPC (16:0/20:4n6)	11	9122	rs368117914	LINC02733	1.13e-67	6.89e-38	4.81e-34
1-linoleoyl-2-arachidonoyl-GPC (18:2/20:4n6)*	11	9122	rs71053010	-	7.25e-24	7.36e-13	4.07e-14
1-stearoyl-2-arachidonoyl-GPC (18:0/20:4)	11	9122	rs74945822	-	2.19e-85	1e-46	2.96e-42
1-arachidonoyl-GPC (20:4n6)*	11	9123	chr11:62214363	AHNAK	6.68e-68	2.73e-55	0.000145
arachidonate (20:4n6)	11	9123	rs10897278	AHNAK	1.59e-50	1.63e-37	1.96e-15
1-stearoyl-2-arachidonoyl-GPC (18:0/20:4)	11	9123	rs11231093	AHNAK	8.39e-83	1.1e-65	6.8e-19
1-(1-enyl-palmitoyl)-2-arachidonoyl-GPC (P-16:0/20:4)*	11	9123	rs141898513	ASRGL1	8.94e-55	3.7e-51	1.26e-05
1-(1-enyl-palmitoyl)-2-arachidonoyl-GPC (P-16:0/20:4)*	11	9123	rs3018622	ASRGL1	8.94e-55	1.31e-42	1.26e-05
1-palmitoyl-2-linoleoyl-GPE (16:0/18:2)	11	9123	rs34365844	AHNAK	1.11e-25	1.26e-18	7.1e-09
1-arachidonoyl-GPC (20:4n6)*	11	9123	rs73498011	AHNAK	6.68e-68	5.51e-67	0.000145
1-stearoyl-2-arachidonoyl-GPC (18:0/20:4)	11	9123	rs9667211	ASRGL1	8.39e-83	3.1e-66	6.8e-19
1-(1-enyl-palmitoyl)-2-arachidonoyl-GPC (P-16:0/20:4)*	11	9124	rs79012645	TUT1	6.85e-49	1.11e-34	7.46e-15
1-arachidonoyl-GPC (20:4n6)*	11	9124	rs79012645	TUT1	2.14e-57	3.11e-40	7.19e-19
1-arachidonoyl-GPE (20:4n6)*	11	9124	rs79012645	TUT1	8.96e-21	3.03e-13	3.53e-09
1-arachidonylglycerol (20:4)	11	9124	rs79012645	TUT1	3.11e-32	5.33e-22	3.85e-12
1-palmitoyl-2-arachidonoyl-GPC (16:0/20:4n6)	11	9124	rs79012645	TUT1	1.84e-58	7.61e-42	8.04e-18
1-stearoyl-2-arachidonoyl-GPC (18:0/20:4)	11	9124	rs79012645	TUT1	4.56e-73	1.58e-51	1.34e-22
arachidonate (20:4n6)	11	9125	rs71496937	STX5	5.45e-47	2.84e-29	4.11e-20
1-arachidonoyl-GPC (20:4n6)*	11	9126	rs144114429	-	1.01e-50	1.93e-45	6.33e-07
1-stearoyl-2-arachidonoyl-GPC (18:0/20:4)	11	9126	rs144114429	-	3.85e-63	2.21e-59	5.76e-06
arachidonate (20:4n6)	11	9126	rs183007158	-	8.62e-43	1.77e-33	1.64e-11
1-(1-enyl-palmitoyl)-2-arachidonoyl-GPC (P-16:0/20:4)*	11	9126	rs189585173	-	1.31e-42	2.99e-31	1.99e-14
1-arachidonoyl-GPC (20:4n6)*	11	9126	rs189585173	-	1.01e-50	5.49e-43	6.33e-07
1-palmitoyl-2-arachidonoyl-GPC (16:0/20:4n6)	11	9126	rs189585173	-	4.93e-50	1.19e-42	4.43e-09
1-stearoyl-2-arachidonoyl-GPC (18:0/20:4)	11	9126	rs189585173	-	3.85e-63	8.57e-54	5.76e-06
1-(1-enyl-palmitoyl)-2-arachidonoyl-GPC (P-16:0/20:4)*	11	9126	rs2155317	SLC22A24	1.31e-42	4.47e-37	1.99e-14
1-arachidonoyl-GPC (20:4n6)*	11	9126	rs2155317	SLC22A24	1.01e-50	1.08e-43	6.33e-07
1-arachidonylglycerol (20:4)	11	9126	rs2155317	SLC22A24	6.79e-29	2.35e-23	3.74e-08
1-palmitoyl-2-arachidonoyl-GPC (16:0/20:4n6)	11	9126	rs2155317	SLC22A24	4.93e-50	4.97e-43	4.43e-09
1-stearoyl-2-arachidonoyl-GPC (18:0/20:4)	11	9126	rs2155317	SLC22A24	3.85e-63	2.45e-54	5.76e-06
arachidonate (20:4n6)	11	9126	rs2155317	SLC22A24	8.62e-43	2.23e-35	1.64e-11
1-stearoyl-2-arachidonoyl-GPC (18:0/20:4)	11	9127	chr11:63112228	-	3.25e-61	6.63e-53	1.55e-18
arachidonoylcholine	11	9127	rs546750	SLC22A9	2.38e-22	4.92e-16	7.2e-09
1-stearoyl-2-arachidonoyl-GPC (18:0/20:4)	11	9127	rs74433214	SLC22A25	3.25e-61	3.67e-46	1.55e-18
1-arachidonoyl-GPC (20:4n6)*	11	9128	rs11231519	PLAAT2	4.2e-47	5.02e-42	1.52e-11
1-stearoyl-2-arachidonoyl-GPC (18:0/20:4)	11	9128	rs1404503	LGALS12	1.22e-57	5.05e-54	3.36e-12
1-arachidonoyl-GPC (20:4n6)*	11	9128	rs143008189	PLAAT5	4.2e-47	4.81e-38	1.52e-11
1-arachidonylglycerol (20:4)	11	9128	rs143008189	PLAAT5	1.27e-25	9.93e-19	3.42e-09
1-palmitoyl-2-arachidonoyl-GPC (16:0/20:4n6)	11	9128	rs143008189	PLAAT5	7.08e-45	2.79e-37	4.78e-10
1-stearoyl-2-arachidonoyl-GPC (18:0/20:4)	11	9128	rs143008189	PLAAT5	1.22e-57	5.86e-48	3.36e-12
1-palmitoyl-2-arachidonoyl-GPC (16:0/20:4n6)	11	9129	rs10532500	SPINDOC	8.5e-38	8.58e-29	1.14e-11
1-stearoyl-2-arachidonoyl-GPC (18:0/20:4)	11	9129	rs10532500	SPINDOC	9.23e-50	3.85e-37	2.94e-15
eicosapentaenoate (EPA; 20:5n3)	11	9129	rs10897450	SPINDOC	8.98e-24	1.86e-17	1.35e-08
1-arachidonoyl-GPC (20:4n6)*	11	9129	rs143110315	-	5.86e-43	2.38e-36	1.99e-11
1-(1-enyl-palmitoyl)-2-arachidonoyl-GPC (P-16:0/20:4)*	11	9129	rs149385333	-	6.38e-37	8.16e-28	8.65e-12
1-arachidonoyl-GPC (20:4n6)*	11	9129	rs201687685	RTN3	5.86e-43	3.16e-34	1.99e-11
arachidonoylcholine	11	9129	rs80295183	-	6.11e-18	1.68e-12	3.51e-08
1-stearoyl-2-arachidonoyl-GPC (18:0/20:4)	11	9130	rs564647	FLRT1/MACROD1	7.11e-47	2.55e-34	2.25e-14
arachidonate (20:4n6)	11	9130	rs564647	FLRT1/MACROD1	7.05e-36	2.81e-24	9.6e-14
1-(1-enyl-palmitoyl)-2-arachidonoyl-GPC (P-16:0/20:4)*	11	9131	rs118189587	MACROD1	1e-32	4.27e-26	2.42e-08
1-arachidonoyl-GPC (20:4n6)*	11	9131	rs1984852	FLRT1/MACROD1	1.46e-39	8.27e-30	8.3e-12
1-arachidonylglycerol (20:4)	11	9131	rs1984852	FLRT1/MACROD1	3.5e-22	1.31e-15	1.64e-08
1-palmitoyl-2-arachidonoyl-GPC (16:0/20:4n6)	11	9132	rs10897515	-	4.78e-33	6.79e-25	1.29e-10
1-stearoyl-2-arachidonoyl-GPC (18:0/20:4)	11	9132	rs10897515	-	2.34e-42	2.01e-32	2.85e-12
1-stearoyl-2-arachidonoyl-GPC (18:0/20:4)	11	9132	rs142790996	-	2.34e-42	1.7e-37	2.85e-12
1-arachidonoyl-GPC (20:4n6)*	11	9133	chr11:64745793	-	8.85e-36	1.18e-22	3.5e-15
1-palmitoyl-2-arachidonoyl-GPC (16:0/20:4n6)	11	9133	rs10792447	CDC42BPG	2.68e-28	7.25e-18	7.4e-14
1-stearoyl-2-arachidonoyl-GPC (18:0/20:4)	11	9133	rs10792447	CDC42BPG	1.1e-36	1.19e-25	6.19e-14
arachidonate (20:4n6)	11	9133	rs142726755	CDC42BPG	9.79e-30	1.33e-19	3.02e-13
1-palmitoyl-2-linoleoyl-GPE (16:0/18:2)	11	9133	rs56719440	MAJIN	4.43e-18	3.55e-09	3.86e-11
1-arachidonylglycerol (20:4)	11	9134	rs149831300	-	3.07e-18	1.23e-09	7.1e-10
arachidonoylcholine	11	9134	rs151306400	NEAT1	2.71e-12	5.71e-06	5.25e-09
eicosapentaenoate (EPA; 20:5n3)	11	9134	rs151306400	NEAT1	4.65e-19	1.34e-10	9.43e-10
1-(1-enyl-palmitoyl)-2-arachidonoyl-GPC (P-16:0/20:4)*	11	9134	rs61740654	FRMD8	1.15e-27	4.53e-15	2.07e-14
1-arachidonoyl-GPC (20:4n6)*	11	9135	rs12419205	-	1.82e-31	3.12e-18	2.3e-15
1-stearoyl-2-arachidonoyl-GPC (18:0/20:4)	11	9135	rs12421620	BBS1/DPP3	7.81e-34	1.17e-19	3.65e-16
1-stearoyl-2-arachidonoyl-GPC (18:0/20:4)	11	9136	rs77512406	LOC105369355	3.9e-31	8.15e-23	1.49e-10
arachidonate (20:4n6)	11	9137	rs4608079	TBX10	6.31e-25	1.71e-16	1.16e-10
1-arachidonylglycerol (20:4)	11	9139	rs11228144	-	1.18e-13	2.66e-06	5.59e-09
1-arachidonoyl-GPC (20:4n6)*	11	9140	rs137892316	LRP5	5.67e-24	2.4e-17	1.69e-08
1-stearoyl-2-arachidonoyl-GPC (18:0/20:4)	11	9140	rs312011	LRP5	7.28e-26	5.72e-19	4.87e-09
arachidonate (20:4n6)	11	9140	rs312015	LRP5	2.1e-20	2e-14	1.43e-08
1-arachidonoyl-GPC (20:4n6)*	11	9142	rs10792011	TPCN2	4.22e-20	3.51e-10	2.67e-12
1-stearoyl-2-arachidonoyl-GPC (18:0/20:4)	11	9142	rs10792011	TPCN2	9.82e-23	3.82e-15	7.94e-10
1-(1-enyl-palmitoyl)-2-arachidonoyl-GPC (P-16:0/20:4)*	11	9143	rs1551310	TPCN2/LOC107984344	2.12e-18	2.46e-09	1.79e-10
arachidonate (20:4n6)	11	9146	rs599190	-	2.05e-16	5.24e-10	1.22e-08
3beta-hydroxy-5-cholestenoate	11	9309	rs2186903	-	5.24e-16	7.05e-09	8.48e-10
3beta-hydroxy-5-cholestenoate	11	9322	rs61417629	C11orf53	7.98e-20	7.95e-17	1.63e-08
1-methylimidazoleacetate	12	9509	rs495360	-	9.74e-24	1.92e-16	3.32e-09
butyrylcarnitine (C4)	12	10133	chr12:121515111	-	2.25e-12	1.21e-08	8.15e-26
butyrylcarnitine (C4)	12	10133	chr12:121525886	-	2.25e-12	9.04e-13	8.15e-26
butyrylcarnitine (C4)	12	10133	rs2708092	LOC105378258	2.25e-12	2.91e-09	8.15e-26
ethylmalonate	12	10134	chr12:121721524	CAMKK2	4.42e-12	5.18e-09	1.16e-08
butyrylcarnitine (C4)	12	10142	chr12:124787351	ZNF664-RFLNA	4.27e-10	2.26e-05	2.26e-08
N-acetylcarnosine	13	10637	rs1547746	-	3.99e-11	5.23e-06	1.57e-12
5-hydroxylysine	15	11585	rs78667233	LINGO1	9.54e-26	1.92e-18	6.28e-09
5-hydroxylysine	15	11588	rs58973764	-	5.91e-29	7.57e-24	5.8e-09
5-hydroxylysine	15	11590	rs117338136	ADAMTS7	8.04e-33	3.96e-20	2.03e-44
5-hydroxylysine	15	11590	rs59863122	LOC105370913/LOC112268142	8.04e-33	5.95e-06	2.03e-44
5-hydroxylysine	15	11592	chr15:79328182	RASGRF1	8.21e-28	1.02e-17	6.01e-12
5-hydroxylysine	15	11602	rs7165720	LINC00927	6.43e-22	3e-15	5.17e-10
propyl 4-hydroxybenzoate sulfate	16	12011	rs59075788	LOC105371154	4.6e-23	2.84e-17	3.17e-09
propyl 4-hydroxybenzoate sulfate	16	12014	rs7189678	NSMCE1	2.23e-28	4.33e-22	2.19e-08
propyl 4-hydroxybenzoate sulfate	16	12016	rs73517346	-	3.12e-29	2.39e-23	2.98e-08
propyl 4-hydroxybenzoate sulfate	16	12018	rs12102570	GSG1L	9.03e-31	1.07e-23	1.44e-09
propyl 4-hydroxybenzoate sulfate	16	12019	rs140236460	-	7.85e-31	9.98e-17	4.93e-17
propyl 4-hydroxybenzoate sulfate	16	12021	rs113004952	SULT1A2/SGF29	1.84e-34	1.46e-22	7.62e-13
propyl 4-hydroxybenzoate sulfate	16	12021	rs116004219	SBK1	1.84e-34	7.82e-32	7.62e-13
propyl 4-hydroxybenzoate sulfate	16	12021	rs138534121	SGF29	1.84e-34	6.23e-36	7.62e-13
propyl 4-hydroxybenzoate sulfate	16	12021	rs150072875	SGF29	1.84e-34	3.58e-24	7.62e-13
propyl 4-hydroxybenzoate sulfate	16	12021	rs9927129	-	1.84e-34	1.29e-15	7.62e-13
propyl 4-hydroxybenzoate sulfate	16	12022	rs144899570	LOC107984832	6.03e-38	1.39e-26	3.55e-14
propyl 4-hydroxybenzoate sulfate	16	12023	rs28452144	-	1.59e-35	1.89e-30	2.79e-11
propyl 4-hydroxybenzoate sulfate	16	12023	rs35999130	QPRT	1.59e-35	6.16e-23	2.79e-11
propyl 4-hydroxybenzoate sulfate	16	12024	rs113271952	DOC2A	3.22e-32	4.35e-24	5e-11
propyl 4-hydroxybenzoate sulfate	16	12024	rs9936065	ZNF48	3.22e-32	4.2e-25	5e-11
propyl 4-hydroxybenzoate sulfate	16	12025	rs146201411	-	1.65e-29	7.04e-21	1.27e-10
propyl 4-hydroxybenzoate sulfate	16	12025	rs59385041	-	1.65e-29	8.11e-21	1.27e-10
propyl 4-hydroxybenzoate sulfate	16	12026	rs12934744	-	3.72e-27	1.14e-16	2.98e-13
propyl 4-hydroxybenzoate sulfate	16	12029	rs11861448	ABCC12	3.06e-25	9.68e-17	2.53e-11
propyl 4-hydroxybenzoate sulfate	16	12030	rs368170838	SIAH1	7.41e-23	3.37e-10	2.13e-14
propyl 4-hydroxybenzoate sulfate	16	12031	rs368636682	-	2.52e-21	1.01e-15	1.96e-08
propyl 4-hydroxybenzoate sulfate	16	12035	rs12933502	ZNF423	1.05e-19	2.05e-12	5.03e-09
cys-gly, oxidized	16	12342	rs75147129	PIEZO1/LOC100289580	4.97e-21	2.82e-16	4.51e-08
cys-gly, oxidized	16	12346	chr16:89294595	ZNF778	7.96e-25	2.33e-10	3.9e-25

## Sheet: Extended Data Table 3
Extended Data Table S3: Replication of significant independent local ancestry regions from admixture mapping for 64 metabolites avaialble in the replication dataset.
Metabolite	Metabolite Super Pathway	Chr	AM_Region_ID	AM Region Start (bp; hg19)	Driving Ancestry	Direction of Association of Driving Ancestry - Discovery	Novel region - Metabolite Association	Estimate - Replication	SE - Replication	Pvalue Replication	Direction of Association of Driving Ancestry - Replication	Bonferroni Significant Replication	Concordant Direction of Associations - Discovery and Replication
N-acetylleucine	Amino Acid	2	1549	67447916	EUR	-	Yes	-0.096891	0.0370308	0.00888377	-	FALSE	TRUE
N-acetylcitrulline	Amino Acid	2	1555	68529682	EUR	-	Yes	-0.143247	0.0364131	8.35583e-05	-	TRUE	TRUE
N-acetylcitrulline	Amino Acid	2	1556	68663534	EUR	-	Yes	-0.149851	0.0366281	4.29217e-05	-	TRUE	TRUE
N-acetylleucine	Amino Acid	2	1561	69350431	EUR	-	Yes	-0.0917298	0.0372544	0.0138067	-	FALSE	TRUE
N-acetylasparagine	Amino Acid	2	1561	69350431	AFR	+	Yes	0.0324927	0.0553252	0.557	+	FALSE	TRUE
N-acetylcitrulline	Amino Acid	2	1564	70580161	AFR	+	Yes	0.206372	0.0531557	0.000103426	+	TRUE	TRUE
N-delta-acetylornithine	Amino Acid	2	1564	70580161	AFR	-	Yes	-0.190961	0.0510606	0.000184102	-	FALSE	TRUE
N-acetyl-1-methylhistidine*	Amino Acid	2	1566	70836266	AFR	+	Yes	0.15643	0.0544818	0.00408868	+	FALSE	TRUE
N-acetylcitrulline	Amino Acid	2	1567	71029439	AFR	+	No	0.253181	0.0532643	2.00134e-06	+	TRUE	TRUE
N-acetylasparagine	Amino Acid	2	1567	71029439	AFR	+	No	0.119936	0.0558619	0.031793	+	FALSE	TRUE
N-acetylarginine	Amino Acid	2	1568	71159248	AFR	+	Yes	0.217271	0.0545918	6.89378e-05	+	TRUE	TRUE
N-acetylleucine	Amino Acid	2	1568	71159248	EUR	-	Yes	-0.102273	0.0372757	0.00607542	-	FALSE	TRUE
N-acetylleucine	Amino Acid	2	1569	71203342	AFR	+	No	0.121281	0.0549395	0.0272762	+	FALSE	TRUE
N-acetylcitrulline	Amino Acid	2	1570	71305456	AFR	+	Yes	0.267491	0.0531111	4.7428e-07	+	TRUE	TRUE
N-acetylasparagine	Amino Acid	2	1570	71305456	AFR	+	Yes	0.153521	0.0557123	0.00585825	+	FALSE	TRUE
N-acetylleucine	Amino Acid	2	1570	71305456	AFR	+	Yes	0.12707	0.0553294	0.0216411	+	FALSE	TRUE
N-acetyl-1-methylhistidine*	Amino Acid	2	1571	71706697	AFR	+	Yes	0.198107	0.0538818	0.000236283	+	FALSE	TRUE
N-acetylcitrulline	Amino Acid	2	1574	72016916	AFR	+	No	0.27835	0.0497311	2.17966e-08	+	TRUE	TRUE
N-delta-acetylornithine	Amino Acid	2	1574	72016916	AFR	-	Yes	-0.232937	0.0479436	1.18244e-06	-	TRUE	TRUE
N-acetylarginine	Amino Acid	2	1574	72016916	AFR	+	Yes	0.24016	0.0515269	3.14881e-06	+	TRUE	TRUE
N-acetylleucine	Amino Acid	2	1574	72016916	EUR	-	Yes	-0.110234	0.0368767	0.0027965	-	FALSE	TRUE
N-acetylcitrulline	Amino Acid	2	1575	72161465	AFR	+	No	0.279603	0.0494412	1.55605e-08	+	TRUE	TRUE
N-acetylarginine	Amino Acid	2	1575	72161465	AFR	+	No	0.233166	0.0512249	5.31887e-06	+	TRUE	TRUE
N-acetyl-1-methylhistidine*	Amino Acid	2	1575	72161465	AFR	+	No	0.201404	0.0504187	6.47957e-05	+	TRUE	TRUE
N-acetylphenylalanine	Amino Acid	2	1575	72161465	AFR	+	Yes	0.139319	0.049795	0.00514436	+	FALSE	TRUE
N-acetylleucine	Amino Acid	2	1575	72161465	AFR	+	Yes	0.117939	0.0517043	0.0225472	+	FALSE	TRUE
N-acetylarginine	Amino Acid	2	1576	72361960	AFR	+	No	0.248301	0.0509874	1.11689e-06	+	TRUE	TRUE
N-acetylleucine	Amino Acid	2	1576	72361960	AFR	+	No	0.137758	0.0514518	0.00741917	+	FALSE	TRUE
N-acetylcitrulline	Amino Acid	2	1577	72718221	AFR	+	No	0.300651	0.0491866	9.8115e-10	+	TRUE	TRUE
N-acetyl-1-methylhistidine*	Amino Acid	2	1577	72718221	AFR	+	No	0.226147	0.0502168	6.68689e-06	+	TRUE	TRUE
N-acetylasparagine	Amino Acid	2	1577	72718221	AFR	+	No	0.198663	0.0515587	0.000116611	+	TRUE	TRUE
N-acetylleucine	Amino Acid	2	1577	72718221	AFR	+	No	0.1387	0.0514913	0.0070671	+	FALSE	TRUE
N-acetylphenylalanine	Amino Acid	2	1577	72718221	AFR	+	Yes	0.164453	0.0495808	0.00091031	+	FALSE	TRUE
N-acetylarginine	Amino Acid	2	1578	73202023	AFR	+	No	0.256465	0.050713	4.25489e-07	+	TRUE	TRUE
N-acetyl-1-methylhistidine*	Amino Acid	2	1578	73202023	AFR	+	No	0.225196	0.0499079	6.4151e-06	+	TRUE	TRUE
N-acetylleucine	Amino Acid	2	1578	73202023	AFR	+	No	0.162108	0.0511439	0.00152624	+	FALSE	TRUE
N-delta-acetylornithine	Amino Acid	2	1579	73525537	AFR	-	No	-0.322014	0.0478849	1.75907e-11	-	TRUE	TRUE
N-acetylcitrulline	Amino Acid	2	1579	73525537	AFR	+	No	0.293756	0.0497074	3.42713e-09	+	TRUE	TRUE
N-acetylarginine	Amino Acid	2	1579	73525537	AFR	+	No	0.259684	0.0515914	4.81643e-07	+	TRUE	TRUE
N-acetylasparagine	Amino Acid	2	1579	73525537	AFR	+	No	0.20851	0.0521508	6.38224e-05	+	TRUE	TRUE
N-acetylleucine	Amino Acid	2	1579	73525537	AFR	+	No	0.172651	0.0519169	0.000882541	+	FALSE	TRUE
alliin	Xenobiotics	2	1579	73525537	EUR	+	No	0.0994817	0.0350512	0.00453716	+	FALSE	TRUE
N-acetylglutamine	Amino Acid	2	1579	73525537	AFR	+	No	0.124544	0.0505158	0.0136844	+	FALSE	TRUE
N-acetyl-1-methylhistidine*	Amino Acid	2	1580	74054272	AFR	+	No	0.199658	0.0515433	0.000107238	+	TRUE	TRUE
N-acetylcitrulline	Amino Acid	2	1581	74124342	AFR	+	No	0.277924	0.0507194	4.26218e-08	+	TRUE	TRUE
N-acetylarginine	Amino Acid	2	1581	74124342	AFR	+	No	0.244223	0.052602	3.43643e-06	+	TRUE	TRUE
N-acetylasparagine	Amino Acid	2	1581	74124342	AFR	+	No	0.181235	0.0532337	0.000662802	+	FALSE	TRUE
N-acetylleucine	Amino Acid	2	1581	74124342	AFR	+	No	0.174111	0.0528117	0.000977863	+	FALSE	TRUE
2-Aminooctanoic acid	Lipid	2	1581	74124342	AFR	-	No	-0.154292	0.0501806	0.00210695	-	FALSE	TRUE
N-acetylglutamine	Amino Acid	2	1581	74124342	AFR	+	No	0.108968	0.0513934	0.0339826	+	FALSE	TRUE
N-delta-acetylornithine	Amino Acid	2	1582	74202578	AFR	-	No	-0.274507	0.0490043	2.12263e-08	-	TRUE	TRUE
N-acetylcitrulline	Amino Acid	2	1582	74202578	AFR	+	No	0.247808	0.0510295	1.19679e-06	+	TRUE	TRUE
N-acetylarginine	Amino Acid	2	1582	74202578	AFR	+	No	0.2242	0.0528905	2.24571e-05	+	TRUE	TRUE
N-acetyl-1-methylhistidine*	Amino Acid	2	1582	74202578	AFR	+	No	0.214508	0.051905	3.58524e-05	+	TRUE	TRUE
N-acetylleucine	Amino Acid	2	1582	74202578	AFR	+	No	0.149513	0.0531067	0.0048728	+	FALSE	TRUE
N-acetylcitrulline	Amino Acid	2	1583	74370612	AFR	+	No	0.234929	0.0515399	5.15934e-06	+	TRUE	TRUE
N-acetylasparagine	Amino Acid	2	1583	74370612	AFR	+	Yes	0.138256	0.0539923	0.0104475	+	FALSE	TRUE
N-acetylarginine	Amino Acid	2	1584	74911073	AFR	+	No	0.224294	0.053405	2.67066e-05	+	TRUE	TRUE
N-acetyl-1-methylhistidine*	Amino Acid	2	1584	74911073	AFR	+	No	0.199474	0.0524117	0.000141291	+	FALSE	TRUE
N-acetylleucine	Amino Acid	2	1584	74911073	AFR	+	No	0.151511	0.0536104	0.00471115	+	FALSE	TRUE
N-delta-acetylornithine	Amino Acid	2	1584	74911073	AFR	-	Yes	-0.276125	0.049369	2.23059e-08	-	TRUE	TRUE
N-acetylcitrulline	Amino Acid	2	1585	75039614	AFR	+	Yes	0.256663	0.0514866	6.19497e-07	+	TRUE	TRUE
N-acetylarginine	Amino Acid	2	1585	75039614	AFR	+	Yes	0.243829	0.0533947	4.95835e-06	+	TRUE	TRUE
N-acetyl-1-methylhistidine*	Amino Acid	2	1585	75039614	AFR	+	Yes	0.220315	0.0523459	2.56703e-05	+	TRUE	TRUE
N-acetylarginine	Amino Acid	2	1586	75098183	AFR	+	Yes	0.221563	0.0537038	3.69681e-05	+	TRUE	TRUE
N-acetylleucine	Amino Acid	2	1587	75170336	AFR	+	Yes	0.130049	0.0534243	0.0149223	+	FALSE	TRUE
N-acetylasparagine	Amino Acid	2	1587	75170336	AFR	+	Yes	0.104925	0.0540699	0.052313	+	FALSE	TRUE
N-acetylcitrulline	Amino Acid	2	1588	75351948	AFR	+	Yes	0.240308	0.0512778	2.78072e-06	+	TRUE	TRUE
N-acetylarginine	Amino Acid	2	1591	75654625	AFR	+	Yes	0.206481	0.0539663	0.00013018	+	FALSE	TRUE
N-acetylcitrulline	Amino Acid	2	1593	75788396	AFR	+	No	0.258918	0.052077	6.63255e-07	+	TRUE	TRUE
N-delta-acetylornithine	Amino Acid	2	1593	75788396	AFR	-	Yes	-0.282896	0.0499074	1.44119e-08	-	TRUE	TRUE
N-acetylarginine	Amino Acid	2	1593	75788396	AFR	+	Yes	0.208942	0.0542186	0.000116349	+	TRUE	TRUE
N-acetyl-1-methylhistidine*	Amino Acid	2	1594	76184816	AFR	+	Yes	0.162621	0.0538277	0.00251825	+	FALSE	TRUE
N-acetylasparagine	Amino Acid	2	1594	76184816	AFR	+	Yes	0.126451	0.0554952	0.0226913	+	FALSE	TRUE
N-acetylcitrulline	Amino Acid	2	1596	76687485	AFR	+	No	0.227128	0.0528146	1.70432e-05	+	TRUE	TRUE
N-acetylcitrulline	Amino Acid	2	1597	76893856	AFR	+	Yes	0.217526	0.0522995	3.19307e-05	+	TRUE	TRUE
N-acetylarginine	Amino Acid	2	1599	77048211	AFR	+	Yes	0.179688	0.0543345	0.000942748	+	FALSE	TRUE
N-acetylcitrulline	Amino Acid	2	1600	77385284	AFR	+	Yes	0.216878	0.052346	3.42555e-05	+	TRUE	TRUE
androstenediol (3alpha, 17alpha) monosulfate (3)	Lipid	4	3592	68470455	AFR	-	No	-0.182039	0.0482172	0.000159757	-	FALSE	TRUE
3-aminoisobutyrate	Nucleotide	5	4366	31999909	NAM	+	Yes	0.223989	0.043462	2.55418e-07	+	TRUE	TRUE
3-aminoisobutyrate	Nucleotide	5	4369	32539600	NAM	+	Yes	0.272512	0.0434999	3.73647e-10	+	TRUE	TRUE
3-aminoisobutyrate	Nucleotide	5	4376	33603410	NAM	+	Yes	0.307987	0.0433526	1.20992e-12	+	TRUE	TRUE
3-aminoisobutyrate	Nucleotide	5	4380	33969628	NAM	+	Yes	0.335132	0.042965	6.18527e-15	+	TRUE	TRUE
3-aminoisobutyrate	Nucleotide	5	4381	34123933	NAM	+	Yes	0.346485	0.0428047	5.7475e-16	+	TRUE	TRUE
3-aminoisobutyrate	Nucleotide	5	4383	34571341	NAM	+	Yes	0.354244	0.042713	1.09887e-16	+	TRUE	TRUE
3-aminoisobutyrate	Nucleotide	5	4385	34732224	NAM	+	No	0.37493	0.042868	2.20732e-18	+	TRUE	TRUE
3-aminoisobutyrate	Nucleotide	5	4386	34800351	NAM	+	No	0.383631	0.0430908	5.44211e-19	+	TRUE	TRUE
3-aminoisobutyrate	Nucleotide	5	4387	35036718	NAM	+	No	0.396024	0.0432083	4.93321e-20	+	TRUE	TRUE
3-aminoisobutyrate	Nucleotide	5	4391	36010844	NAM	+	Yes	0.34819	0.0437673	1.78447e-15	+	TRUE	TRUE
3-aminoisobutyrate	Nucleotide	5	4397	36724793	NAM	+	Yes	0.247722	0.0444104	2.43264e-08	+	TRUE	TRUE
3-aminoisobutyrate	Nucleotide	5	4401	38046081	NAM	+	Yes	0.204352	0.043688	2.90356e-06	+	TRUE	TRUE
3-aminoisobutyrate	Nucleotide	5	4412	39439306	NAM	+	Yes	0.182856	0.0433955	2.51213e-05	+	TRUE	TRUE
betaine	Amino Acid	5	4544	78074198	AFR	-	Yes	-0.078538	0.049682	0.113921	-	FALSE	TRUE
betaine	Amino Acid	5	4545	78115511	AFR	-	Yes	-0.0708024	0.0490247	0.148677	-	FALSE	TRUE
betaine	Amino Acid	5	4546	78278229	AFR	-	No	-0.0640345	0.0495056	0.195845	-	FALSE	TRUE
betaine	Amino Acid	5	4551	79132881	NAM	+	Yes	0.174667	0.0431218	5.10963e-05	+	TRUE	TRUE
tryptophan betaine	Amino Acid	5	4740	129997196	EUR	+	No	0.166164	0.0375291	9.52892e-06	+	TRUE	TRUE
tryptophan betaine	Amino Acid	5	4748	132863381	EUR	+	Yes	0.148459	0.0379701	9.23378e-05	+	TRUE	TRUE
N-acetylputrescine	Amino Acid	8	6809	17955876	NAM	+	No	0.13746	0.0415137	0.000928946	+	FALSE	TRUE
S-1-pyrroline-5-carboxylate	Amino Acid	8	7359	142581653	EUR	-	Yes	-0.152222	0.0388188	8.80537e-05	-	TRUE	TRUE
S-1-pyrroline-5-carboxylate	Amino Acid	8	7361	142728247	EUR	-	Yes	-0.168788	0.0387536	1.32805e-05	-	TRUE	TRUE
5-oxoproline	Amino Acid	8	7361	142728247	AFR	-	Yes	-0.190462	0.0551005	0.000546956	-	FALSE	TRUE
S-1-pyrroline-5-carboxylate	Amino Acid	8	7365	143174522	EUR	-	Yes	-0.172051	0.0387945	9.21014e-06	-	TRUE	TRUE
5-oxoproline	Amino Acid	8	7365	143174522	AFR	-	Yes	-0.195371	0.0551092	0.000392378	-	FALSE	TRUE
S-1-pyrroline-5-carboxylate	Amino Acid	8	7366	143249252	EUR	-	Yes	-0.168803	0.0386379	1.24906e-05	-	TRUE	TRUE
S-1-pyrroline-5-carboxylate	Amino Acid	8	7368	143615901	EUR	-	Yes	-0.166433	0.0385349	1.56729e-05	-	TRUE	TRUE
S-1-pyrroline-5-carboxylate	Amino Acid	8	7371	144236881	EUR	-	No	-0.166321	0.038372	1.46132e-05	-	TRUE	TRUE
S-1-pyrroline-5-carboxylate	Amino Acid	8	7373	144501349	EUR	-	No	-0.172358	0.0383501	6.97872e-06	-	TRUE	TRUE
5-oxoproline	Amino Acid	8	7373	144501349	AFR	-	Yes	-0.234623	0.0537627	1.2768e-05	-	TRUE	TRUE
6-oxopiperidine-2-carboxylate	Amino Acid	8	7376	144966958	AFR	+	No	0.361524	0.0549821	4.85541e-11	+	TRUE	TRUE
S-1-pyrroline-5-carboxylate	Amino Acid	8	7376	144966958	EUR	-	No	-0.153247	0.0383182	6.35238e-05	-	TRUE	TRUE
5-oxoproline	Amino Acid	8	7377	145227100	AFR	-	No	-0.261911	0.0535107	9.85264e-07	-	TRUE	TRUE
S-1-pyrroline-5-carboxylate	Amino Acid	8	7379	146131102	EUR	-	No	-0.156748	0.0385445	4.76908e-05	-	TRUE	TRUE
2'-O-methyluridine	Nucleotide	9	7977	131489451	AFR	+	No	0.175749	0.0517051	0.000676177	+	FALSE	TRUE
Carnitine	Lipid	10	8390	57389340	EUR	-	Yes	-0.105682	0.0376411	0.00499099	-	FALSE	TRUE
Carnitine	Lipid	10	8402	61060828	NAM	+	No	0.144946	0.0436489	0.000897848	+	FALSE	TRUE
Carnitine	Lipid	10	8405	61477077	NAM	+	No	0.162286	0.042875	0.000153652	+	FALSE	TRUE
Carnitine	Lipid	10	8412	63324847	NAM	+	No	0.144002	0.0435523	0.000945008	+	FALSE	TRUE
PC 18:0/20:4	Lipid	11	9081	42864284	NAM	-	Yes	-0.243282	0.0415904	4.93113e-09	-	TRUE	TRUE
PC 16:0/20:4	Lipid	11	9087	44293434	NAM	-	Yes	-0.246996	0.0438343	1.75294e-08	-	TRUE	TRUE
PC 18:0/20:4	Lipid	11	9090	44511711	NAM	-	Yes	-0.248916	0.0418606	2.74246e-09	-	TRUE	TRUE
1-arachidonoyl-GPC (20:4n6)*	Lipid	11	9090	44511711	NAM	-	Yes	-0.17181	0.0428255	6.02419e-05	-	TRUE	TRUE
PE 16:0/18:2	Lipid	11	9090	44511711	NAM	+	Yes	0.145254	0.0425356	0.0006381	+	FALSE	TRUE
PC P-16:0/20:4 or PC O-16:1/20:4	Lipid	11	9092	44691091	NAM	-	Yes	-0.204395	0.0452926	6.39824e-06	-	TRUE	TRUE
PC 18:0/20:4	Lipid	11	9093	44724339	NAM	-	Yes	-0.248622	0.0420003	3.22832e-09	-	TRUE	TRUE
1-arachidonoyl-GPC (20:4n6)*	Lipid	11	9093	44724339	NAM	-	Yes	-0.174136	0.0429202	4.96653e-05	-	TRUE	TRUE
Arachidonic acid	Lipid	11	9094	44848821	NAM	-	Yes	-0.0911708	0.0445732	0.0408137	-	FALSE	TRUE
PC 16:0/20:4	Lipid	11	9095	44909493	NAM	-	Yes	-0.24037	0.0444021	6.18116e-08	-	TRUE	TRUE
1-arachidonoyl-GPC (20:4n6)*	Lipid	11	9098	45073858	NAM	-	Yes	-0.202702	0.0427735	2.14807e-06	-	TRUE	TRUE
Eicosapentaenoic acid	Lipid	11	9099	45128302	NAM	-	Yes	-0.154792	0.0419696	0.000225861	-	FALSE	TRUE
PC 18:0/20:4	Lipid	11	9100	45404318	NAM	-	Yes	-0.297632	0.0414462	6.91244e-13	-	TRUE	TRUE
MG 20:4	Lipid	11	9100	45404318	NAM	-	Yes	-0.121472	0.0445069	0.00634728	-	FALSE	TRUE
1-linoleoyl-GPE (18:2)*	Lipid	11	9101	45706162	NAM	+	Yes	0.212786	0.0419688	3.97589e-07	+	TRUE	TRUE
PC P-16:0/20:4 or PC O-16:1/20:4	Lipid	11	9101	45706162	NAM	-	Yes	-0.213345	0.0445919	1.71512e-06	-	TRUE	TRUE
1-arachidonoyl-GPC (20:4n6)*	Lipid	11	9101	45706162	NAM	-	Yes	-0.192967	0.042557	5.77881e-06	-	TRUE	TRUE
Arachidonic acid	Lipid	11	9101	45706162	NAM	-	Yes	-0.150625	0.0440003	0.000618713	-	FALSE	TRUE
PC 16:0/20:4	Lipid	11	9102	45970084	NAM	-	No	-0.275941	0.0435502	2.35558e-10	-	TRUE	TRUE
MG 20:4	Lipid	11	9102	45970084	NAM	-	Yes	-0.124451	0.0443284	0.00499314	-	FALSE	TRUE
PC 18:0/20:4	Lipid	11	9103	46692870	NAM	-	No	-0.307637	0.0409821	6.06735e-14	-	TRUE	TRUE
1-arachidonoyl-GPC (20:4n6)*	Lipid	11	9103	46692870	NAM	-	No	-0.206487	0.0421398	9.58189e-07	-	TRUE	TRUE
PE 16:0/18:2	Lipid	11	9103	46692870	NAM	+	Yes	0.219595	0.0417601	1.45242e-07	+	TRUE	TRUE
PC 18:2/18:2	Lipid	11	9103	46692870	NAM	+	Yes	0.197012	0.0409699	1.51907e-06	+	TRUE	TRUE
PC 16:0/18:2	Lipid	11	9103	46692870	NAM	+	Yes	0.166497	0.0422236	8.03938e-05	+	TRUE	TRUE
PE 18:0/18:2	Lipid	11	9103	46692870	NAM	+	Yes	0.128066	0.0423811	0.00251299	+	FALSE	TRUE
PC P-16:0/20:4 or PC O-16:1/20:4	Lipid	11	9104	49488707	NAM	-	No	-0.214526	0.0442718	1.26194e-06	-	TRUE	TRUE
Arachidonic acid	Lipid	11	9104	49488707	NAM	-	Yes	-0.167867	0.0436879	0.000121826	-	FALSE	TRUE
Eicosapentaenoic acid	Lipid	11	9104	49488707	NAM	-	Yes	-0.157952	0.0417982	0.000157504	-	FALSE	TRUE
arachidonoylcholine	Lipid	11	9104	49488707	NAM	-	Yes	-0.109743	0.0426969	0.0101617	-	FALSE	TRUE
PC 18:0/20:4	Lipid	11	9105	56370106	NAM	-	No	-0.328145	0.0409024	1.03506e-15	-	TRUE	TRUE
PC 16:0/20:4	Lipid	11	9105	56370106	NAM	-	No	-0.298022	0.043324	6.03131e-12	-	TRUE	TRUE
1-arachidonoyl-GPC (20:4n6)*	Lipid	11	9105	56370106	NAM	-	No	-0.223988	0.0421078	1.04114e-07	-	TRUE	TRUE
MG 20:4	Lipid	11	9105	56370106	NAM	-	Yes	-0.12289	0.0441721	0.00540133	-	FALSE	TRUE
1-arachidonoyl-GPC (20:4n6)*	Lipid	11	9106	57015932	NAM	-	Yes	-0.235514	0.0420452	2.12577e-08	-	TRUE	TRUE
Arachidonic acid	Lipid	11	9106	57015932	NAM	-	Yes	-0.178556	0.043525	4.08911e-05	-	TRUE	TRUE
MG 20:4	Lipid	11	9106	57015932	NAM	-	Yes	-0.132681	0.0441127	0.00263163	-	FALSE	TRUE
Adrenic acid	Lipid	11	9106	57015932	NAM	-	Yes	-0.0775315	0.0428946	0.0706863	-	FALSE	TRUE
PC 18:0/20:4	Lipid	11	9107	57360416	NAM	-	No	-0.352034	0.0407053	5.22458e-18	-	TRUE	TRUE
PC 16:0/20:4	Lipid	11	9107	57360416	NAM	-	No	-0.328452	0.043124	2.60743e-14	-	TRUE	TRUE
1-arachidonoyl-GPC (20:4n6)*	Lipid	11	9108	58336851	NAM	-	No	-0.265383	0.0421596	3.07942e-10	-	TRUE	TRUE
PC P-16:0/20:4 or PC O-16:1/20:4	Lipid	11	9108	58336851	NAM	-	No	-0.253947	0.0442574	9.58267e-09	-	TRUE	TRUE
Eicosapentaenoic acid	Lipid	11	9108	58336851	NAM	-	Yes	-0.184797	0.0418012	9.83132e-06	-	TRUE	TRUE
arachidonoylcholine	Lipid	11	9108	58336851	NAM	-	Yes	-0.146788	0.0427229	0.000590745	-	FALSE	TRUE
MG 20:4	Lipid	11	9108	58336851	NAM	-	Yes	-0.131219	0.0443326	0.00307767	-	FALSE	TRUE
PC 18:0/20:4	Lipid	11	9109	58663660	NAM	-	No	-0.389493	0.0408909	1.64768e-21	-	TRUE	TRUE
PC 16:0/20:4	Lipid	11	9109	58663660	NAM	-	No	-0.348064	0.0434068	1.06919e-15	-	TRUE	TRUE
Arachidonic acid	Lipid	11	9109	58663660	NAM	-	No	-0.192783	0.0438342	1.09254e-05	-	TRUE	TRUE
1-arachidonoyl-GPC (20:4n6)*	Lipid	11	9109	58663660	NAM	-	Yes	-0.283848	0.0422015	1.74366e-11	-	TRUE	TRUE
PC 18:2/20:4	Lipid	11	9109	58663660	NAM	-	Yes	-0.171575	0.0443973	0.000111297	-	TRUE	TRUE
1-arachidonoyl-GPE (20:4n6)*	Lipid	11	9109	58663660	NAM	-	Yes	-0.130632	0.0451919	0.00384498	-	FALSE	TRUE
DPA	Lipid	11	9109	58663660	NAM	-	Yes	-0.085442	0.0424121	0.0439498	-	FALSE	TRUE
PC 18:0/20:4	Lipid	11	9110	59041725	NAM	-	No	-0.396942	0.0406775	1.70004e-22	-	TRUE	TRUE
PC 16:0/20:4	Lipid	11	9110	59041725	NAM	-	No	-0.356577	0.0431514	1.41584e-16	-	TRUE	TRUE
1-arachidonoyl-GPC (20:4n6)*	Lipid	11	9110	59041725	NAM	-	No	-0.303784	0.0419058	4.19207e-13	-	TRUE	TRUE
PC P-16:0/20:4 or PC O-16:1/20:4	Lipid	11	9110	59041725	NAM	-	No	-0.29623	0.0439989	1.66571e-11	-	TRUE	TRUE
DG 18:2_20:4	Lipid	11	9110	59041725	NAM	-	Yes	-0.130906	0.043092	0.00238285	-	FALSE	TRUE
PC 18:0/20:4	Lipid	11	9111	59629305	NAM	-	No	-0.426824	0.0406277	8.12846e-26	-	TRUE	TRUE
PC 16:0/20:4	Lipid	11	9111	59629305	NAM	-	No	-0.385471	0.0431355	4.0254e-19	-	TRUE	TRUE
1-arachidonoyl-GPC (20:4n6)*	Lipid	11	9111	59629305	NAM	-	No	-0.345658	0.0418196	1.39143e-16	-	TRUE	TRUE
Arachidonic acid	Lipid	11	9111	59629305	NAM	-	No	-0.224809	0.0436815	2.65307e-07	-	TRUE	TRUE
1-arachidonoyl-GPE (20:4n6)*	Lipid	11	9111	59629305	NAM	-	No	-0.179285	0.0450039	6.78287e-05	-	TRUE	TRUE
Eicosapentaenoic acid	Lipid	11	9111	59629305	NAM	-	Yes	-0.226804	0.0417531	5.57219e-08	-	TRUE	TRUE
PC 18:0/20:4	Lipid	11	9112	59946302	NAM	-	No	-0.438757	0.0404149	1.86088e-27	-	TRUE	TRUE
1-arachidonoyl-GPC (20:4n6)*	Lipid	11	9112	59946302	NAM	-	No	-0.361917	0.0415973	3.3049e-18	-	TRUE	TRUE
PC 18:2/18:2	Lipid	11	9112	59946302	NAM	+	No	0.24652	0.040903	1.67098e-09	+	TRUE	TRUE
arachidonoylcholine	Lipid	11	9112	59946302	NAM	-	No	-0.21043	0.0424526	7.16566e-07	-	TRUE	TRUE
MG 20:4	Lipid	11	9112	59946302	NAM	-	No	-0.162934	0.0441607	0.000224639	-	FALSE	TRUE
1-linoleoyl-GPE (18:2)*	Lipid	11	9112	59946302	NAM	+	Yes	0.27945	0.0414849	1.62591e-11	+	TRUE	TRUE
Stearidonic acid	Lipid	11	9112	59946302	NAM	-	Yes	-0.189185	0.040794	3.52534e-06	-	TRUE	TRUE
DG 18:2_20:4	Lipid	11	9112	59946302	NAM	-	Yes	-0.142411	0.0430233	0.000932649	-	FALSE	TRUE
Adrenic acid	Lipid	11	9112	59946302	NAM	-	Yes	-0.122005	0.0429209	0.00447528	-	FALSE	TRUE
PC 18:0/20:4	Lipid	11	9113	60232325	NAM	-	No	-0.446419	0.0401673	1.07246e-28	-	TRUE	TRUE
PC 16:0/20:4	Lipid	11	9113	60232325	NAM	-	No	-0.396625	0.0427136	1.60662e-20	-	TRUE	TRUE
1-arachidonoyl-GPC (20:4n6)*	Lipid	11	9113	60232325	NAM	-	No	-0.368294	0.0413725	5.48965e-19	-	TRUE	TRUE
PC P-16:0/20:4 or PC O-16:1/20:4	Lipid	11	9113	60232325	NAM	-	No	-0.32292	0.043601	1.29917e-13	-	TRUE	TRUE
Arachidonic acid	Lipid	11	9113	60232325	NAM	-	No	-0.230198	0.0432987	1.0578e-07	-	TRUE	TRUE
1-arachidonoyl-GPE (20:4n6)*	Lipid	11	9113	60232325	NAM	-	No	-0.191841	0.0445986	1.69645e-05	-	TRUE	TRUE
PC 16:0/20:4	Lipid	11	9114	60521225	NAM	-	No	-0.412891	0.0427405	4.44082e-22	-	TRUE	TRUE
1-arachidonoyl-GPC (20:4n6)*	Lipid	11	9114	60521225	NAM	-	No	-0.383715	0.041434	2.02767e-20	-	TRUE	TRUE
PE 16:0/18:2	Lipid	11	9114	60521225	NAM	+	Yes	0.31965	0.0414462	1.23451e-14	+	TRUE	TRUE
PE P-18:0/20:4 or PE O-18:1/20:4	Lipid	11	9114	60521225	NAM	-	Yes	-0.157735	0.0444808	0.000390929	-	FALSE	TRUE
PC 18:0/20:4	Lipid	11	9115	60531346	NAM	-	No	-0.466299	0.0403069	5.93749e-31	-	TRUE	TRUE
PC P-16:0/20:4 or PC O-16:1/20:4	Lipid	11	9115	60531346	NAM	-	No	-0.340169	0.0437826	7.87899e-15	-	TRUE	TRUE
1-arachidonoyl-GPC (20:4n6)*	Lipid	11	9115	60531346	NAM	-	Yes	-0.386736	0.0415377	1.27231e-20	-	TRUE	TRUE
Eicosapentaenoic acid	Lipid	11	9115	60531346	NAM	-	Yes	-0.254035	0.0415585	9.79545e-10	-	TRUE	TRUE
Arachidonic acid	Lipid	11	9115	60531346	NAM	-	Yes	-0.245009	0.0434901	1.76412e-08	-	TRUE	TRUE
PE 18:0/18:2	Lipid	11	9115	60531346	NAM	+	Yes	0.205712	0.0423239	1.17141e-06	+	TRUE	TRUE
MG 20:4	Lipid	11	9115	60531346	NAM	-	Yes	-0.209309	0.0441051	2.07801e-06	-	TRUE	TRUE
PC 18:2/20:4	Lipid	11	9115	60531346	NAM	-	Yes	-0.207694	0.0440821	2.45882e-06	-	TRUE	TRUE
PC 18:0/20:4	Lipid	11	9116	60540224	NAM	-	No	-0.484397	0.0402597	2.41828e-33	-	TRUE	TRUE
PC 16:0/20:4	Lipid	11	9116	60540224	NAM	-	No	-0.430784	0.042794	7.77217e-24	-	TRUE	TRUE
1-arachidonoyl-GPC (20:4n6)*	Lipid	11	9116	60540224	NAM	-	No	-0.401313	0.0414998	4.03461e-22	-	TRUE	TRUE
PC P-16:0/20:4 or PC O-16:1/20:4	Lipid	11	9116	60540224	NAM	-	No	-0.346867	0.0437605	2.25432e-15	-	TRUE	TRUE
1-linoleoyl-GPE (18:2)*	Lipid	11	9116	60540224	NAM	+	No	0.289315	0.0415957	3.51526e-12	+	TRUE	TRUE
DPA	Lipid	11	9116	60540224	NAM	-	No	-0.154306	0.0421547	0.000251747	-	FALSE	TRUE
PC 18:0/20:4	Lipid	11	9117	60760530	NAM	-	No	-0.489771	0.04022	4.10666e-34	-	TRUE	TRUE
PE 16:0/18:2	Lipid	11	9117	60760530	NAM	+	No	0.340732	0.0414696	2.09624e-16	+	TRUE	TRUE
MG 20:4	Lipid	11	9117	60760530	NAM	-	No	-0.235551	0.0440312	8.81317e-08	-	TRUE	TRUE
DG 18:2_20:4	Lipid	11	9117	60760530	NAM	-	No	-0.175534	0.0429762	4.41818e-05	-	TRUE	TRUE
PC 16:0/16:0	Lipid	11	9117	60760530	NAM	-	Yes	-0.225844	0.0433568	1.89895e-07	-	TRUE	TRUE
PC 16:0/18:0	Lipid	11	9117	60760530	NAM	-	Yes	-0.154859	0.0434317	0.00036307	-	FALSE	TRUE
PC 18:0/20:4	Lipid	11	9118	60878662	NAM	-	No	-0.496356	0.0403164	7.85223e-35	-	TRUE	TRUE
PC 16:0/20:4	Lipid	11	9118	60878662	NAM	-	No	-0.439068	0.0429039	1.3999e-24	-	TRUE	TRUE
1-arachidonoyl-GPC (20:4n6)*	Lipid	11	9118	60878662	NAM	-	No	-0.402386	0.0416652	4.56322e-22	-	TRUE	TRUE
PC P-16:0/20:4 or PC O-16:1/20:4	Lipid	11	9118	60878662	NAM	-	No	-0.364022	0.0438868	1.08981e-16	-	TRUE	TRUE
PC 18:2/18:2	Lipid	11	9118	60878662	NAM	+	No	0.291086	0.040966	1.19846e-12	+	TRUE	TRUE
Eicosapentaenoic acid	Lipid	11	9118	60878662	NAM	-	No	-0.265425	0.041661	1.877e-10	-	TRUE	TRUE
Arachidonic acid	Lipid	11	9118	60878662	NAM	-	No	-0.276827	0.043543	2.0501e-10	-	TRUE	TRUE
arachidonoylcholine	Lipid	11	9118	60878662	NAM	-	No	-0.220931	0.0426328	2.19306e-07	-	TRUE	TRUE
DG 18:2_20:4	Lipid	11	9118	60878662	NAM	-	No	-0.177755	0.0431003	3.71989e-05	-	TRUE	TRUE
1-linoleoyl-GPE (18:2)*	Lipid	11	9118	60878662	NAM	+	Yes	0.303186	0.0416511	3.35841e-13	+	TRUE	TRUE
PC 18:2/18:3	Lipid	11	9118	60878662	NAM	+	Yes	0.197659	0.0426922	3.65895e-06	+	TRUE	TRUE
Adrenic acid	Lipid	11	9118	60878662	NAM	-	Yes	-0.164836	0.0429458	0.000123927	-	FALSE	TRUE
PI 18:0/20:4	Lipid	11	9118	60878662	NAM	-	Yes	-0.129777	0.043875	0.00309757	-	FALSE	TRUE
PC 18:0/20:4	Lipid	11	9119	61303610	NAM	-	No	-0.520833	0.0402331	2.49552e-38	-	TRUE	TRUE
PC 16:0/20:4	Lipid	11	9119	61303610	NAM	-	No	-0.46937	0.042788	5.34602e-28	-	TRUE	TRUE
1-arachidonoyl-GPC (20:4n6)*	Lipid	11	9119	61303610	NAM	-	No	-0.427513	0.0415879	8.69498e-25	-	TRUE	TRUE
PC P-16:0/20:4 or PC O-16:1/20:4	Lipid	11	9119	61303610	NAM	-	No	-0.374196	0.0439225	1.6031e-17	-	TRUE	TRUE
PC 18:0/20:4	Lipid	11	9120	61442492	NAM	-	No	-0.541332	0.0401263	1.77435e-41	-	TRUE	TRUE
PC 16:0/20:4	Lipid	11	9120	61442492	NAM	-	No	-0.486926	0.0427392	4.53321e-30	-	TRUE	TRUE
1-arachidonoyl-GPC (20:4n6)*	Lipid	11	9120	61442492	NAM	-	No	-0.450618	0.0415013	1.82851e-27	-	TRUE	TRUE
PE 16:0/18:2	Lipid	11	9120	61442492	NAM	+	No	0.348322	0.0417113	6.78231e-17	+	TRUE	TRUE
PC 18:2/18:2	Lipid	11	9120	61442492	NAM	+	No	0.321985	0.04096	3.81199e-15	+	TRUE	TRUE
Arachidonic acid	Lipid	11	9120	61442492	NAM	-	No	-0.297193	0.0435945	9.28195e-12	-	TRUE	TRUE
PC 16:0/18:2	Lipid	11	9120	61442492	NAM	+	No	0.285462	0.0422134	1.35774e-11	+	TRUE	TRUE
MG 20:4	Lipid	11	9120	61442492	NAM	-	No	-0.286475	0.0441395	8.57111e-11	-	TRUE	TRUE
Stearidonic acid	Lipid	11	9120	61442492	NAM	-	No	-0.236366	0.0410405	8.44528e-09	-	TRUE	TRUE
arachidonoylcholine	Lipid	11	9120	61442492	NAM	-	No	-0.241894	0.0426894	1.4585e-08	-	TRUE	TRUE
PC 18:0/18:2	Lipid	11	9120	61442492	NAM	+	No	0.235224	0.042506	3.13185e-08	+	TRUE	TRUE
PE 18:0/18:2	Lipid	11	9120	61442492	NAM	+	No	0.235224	0.042506	3.13185e-08	+	TRUE	TRUE
LPC 18:2/0:0	Lipid	11	9120	61442492	NAM	+	No	0.203955	0.044198	3.93919e-06	+	TRUE	TRUE
sphingomyelin (d18:1/20:2, d18:2/20:1, d16:1/22:2)*	Lipid	11	9120	61442492	NAM	+	No	0.170691	0.0402068	2.18276e-05	+	TRUE	TRUE
PC 18:0/20:4	Lipid	11	9121	61687033	NAM	-	No	-0.517689	0.0401267	4.42179e-38	-	TRUE	TRUE
PC P-16:0/20:4 or PC O-16:1/20:4	Lipid	11	9121	61687033	NAM	-	No	-0.364514	0.0438058	8.7126e-17	-	TRUE	TRUE
1-linoleoyl-GPE (18:2)*	Lipid	11	9121	61687033	NAM	+	No	0.28292	0.0417192	1.18909e-11	+	TRUE	TRUE
Eicosapentaenoic acid	Lipid	11	9121	61687033	NAM	-	No	-0.264422	0.0416704	2.21601e-10	-	TRUE	TRUE
Adrenic acid	Lipid	11	9121	61687033	NAM	-	No	-0.181254	0.0429332	2.42406e-05	-	TRUE	TRUE
PE P-18:0/20:4 or PE O-18:1/20:4	Lipid	11	9121	61687033	NAM	-	No	-0.180032	0.0446829	5.5989e-05	-	TRUE	TRUE
LPC P-16:0 or LPC O-16:1	Lipid	11	9121	61687033	NAM	-	No	-0.104349	0.0454483	0.0216759	-	FALSE	TRUE
PC 18:2/18:3	Lipid	11	9121	61687033	NAM	+	Yes	0.222159	0.0426103	1.85073e-07	+	TRUE	TRUE
DPA	Lipid	11	9121	61687033	NAM	-	Yes	-0.156477	0.0422702	0.000214063	-	FALSE	TRUE
PC P-16:0/16:0 or PC O-16:1/16:0	Lipid	11	9121	61687033	NAM	-	Yes	-0.0795715	0.0433865	0.0666516	-	FALSE	TRUE
PC 18:0/20:4	Lipid	11	9122	61815803	NAM	-	No	-0.492449	0.040193	1.63718e-34	-	TRUE	TRUE
PC 16:0/20:4	Lipid	11	9122	61815803	NAM	-	No	-0.435027	0.0427508	2.54116e-24	-	TRUE	TRUE
1-arachidonoyl-GPC (20:4n6)*	Lipid	11	9122	61815803	NAM	-	No	-0.409329	0.0414521	5.35709e-23	-	TRUE	TRUE
1-arachidonoyl-GPE (20:4n6)*	Lipid	11	9122	61815803	NAM	-	No	-0.267791	0.0446908	2.07174e-09	-	TRUE	TRUE
PC 18:2/20:4	Lipid	11	9122	61815803	NAM	-	No	-0.218916	0.0440822	6.83156e-07	-	TRUE	TRUE
PC P-16:0/18:1 or PC O-16:1/18:1	Lipid	11	9122	61815803	NAM	-	Yes	-0.0759133	0.0442668	0.0863628	-	FALSE	TRUE
PC 18:0/20:4	Lipid	11	9123	62068526	NAM	-	No	-0.48556	0.0402515	1.65317e-33	-	TRUE	TRUE
1-arachidonoyl-GPC (20:4n6)*	Lipid	11	9123	62068526	NAM	-	No	-0.397953	0.0415084	9.04264e-22	-	TRUE	TRUE
PC P-16:0/20:4 or PC O-16:1/20:4	Lipid	11	9123	62068526	NAM	-	No	-0.349468	0.0438246	1.533e-15	-	TRUE	TRUE
PE 16:0/18:2	Lipid	11	9123	62068526	NAM	+	No	0.326647	0.041543	3.75468e-15	+	TRUE	TRUE
Arachidonic acid	Lipid	11	9123	62068526	NAM	-	No	-0.284211	0.0433937	5.76988e-11	-	TRUE	TRUE
DG 18:2_20:4	Lipid	11	9123	62068526	NAM	-	Yes	-0.189014	0.04295	1.07859e-05	-	TRUE	TRUE
PC 18:0/20:4	Lipid	11	9124	62227307	NAM	-	No	-0.464402	0.0406673	3.34057e-30	-	TRUE	TRUE
PC 16:0/20:4	Lipid	11	9124	62227307	NAM	-	No	-0.41113	0.0431806	1.71238e-21	-	TRUE	TRUE
1-arachidonoyl-GPC (20:4n6)*	Lipid	11	9124	62227307	NAM	-	No	-0.382023	0.0418559	7.03523e-20	-	TRUE	TRUE
PC P-16:0/20:4 or PC O-16:1/20:4	Lipid	11	9124	62227307	NAM	-	No	-0.333492	0.0441296	4.12136e-14	-	TRUE	TRUE
MG 20:4	Lipid	11	9124	62227307	NAM	-	No	-0.28328	0.0442342	1.51269e-10	-	TRUE	TRUE
1-arachidonoyl-GPE (20:4n6)*	Lipid	11	9124	62227307	NAM	-	No	-0.271481	0.0449552	1.55144e-09	-	TRUE	TRUE
Docosapentaenoic acid (22n-6)	Lipid	11	9124	62227307	NAM	-	Yes	-0.170877	0.0435028	8.56724e-05	-	TRUE	TRUE
DHA	Lipid	11	9124	62227307	NAM	-	Yes	-0.0951811	0.042177	0.0240265	-	FALSE	TRUE
Arachidonic acid	Lipid	11	9125	62400016	NAM	-	No	-0.29494	0.0437315	1.5374e-11	-	TRUE	TRUE
PC 16:0/18:2	Lipid	11	9125	62400016	NAM	+	Yes	0.242434	0.042472	1.14255e-08	+	TRUE	TRUE
1-linoleoyl-GPE (18:2)*	Lipid	11	9125	62400016	NAM	+	Yes	0.231218	0.0421139	4.01238e-08	+	TRUE	TRUE
DG 18:2_20:4	Lipid	11	9125	62400016	NAM	-	Yes	-0.207519	0.0432934	1.6405e-06	-	TRUE	TRUE
PE 18:0/18:2	Lipid	11	9125	62400016	NAM	+	Yes	0.202083	0.0427292	2.25203e-06	+	TRUE	TRUE
1-arachidonoyl-GPI (20:4)*	Lipid	11	9125	62400016	NAM	-	Yes	-0.174021	0.0446867	9.8509e-05	-	TRUE	TRUE
PC 18:0/20:4	Lipid	11	9126	62783826	NAM	-	No	-0.452849	0.0409581	2.04155e-28	-	TRUE	TRUE
PC 16:0/20:4	Lipid	11	9126	62783826	NAM	-	No	-0.410216	0.0434287	3.52899e-21	-	TRUE	TRUE
1-arachidonoyl-GPC (20:4n6)*	Lipid	11	9126	62783826	NAM	-	No	-0.383057	0.0421108	9.33714e-20	-	TRUE	TRUE
PC P-16:0/20:4 or PC O-16:1/20:4	Lipid	11	9126	62783826	NAM	-	No	-0.341536	0.044335	1.32369e-14	-	TRUE	TRUE
Arachidonic acid	Lipid	11	9126	62783826	NAM	-	No	-0.29179	0.0438724	2.91344e-11	-	TRUE	TRUE
MG 20:4	Lipid	11	9126	62783826	NAM	-	No	-0.267501	0.0444629	1.78471e-09	-	TRUE	TRUE
PE 16:0/18:2	Lipid	11	9126	62783826	NAM	+	Yes	0.2664	0.0422911	2.99188e-10	+	TRUE	TRUE
Eicosapentaenoic acid	Lipid	11	9126	62783826	NAM	-	Yes	-0.238421	0.0421298	1.52072e-08	-	TRUE	TRUE
Stearidonic acid	Lipid	11	9126	62783826	NAM	-	Yes	-0.214328	0.0413587	2.1933e-07	-	TRUE	TRUE
DG 18:2_20:4	Lipid	11	9126	62783826	NAM	-	Yes	-0.193929	0.0434911	8.23238e-06	-	TRUE	TRUE
PC 18:0/20:4	Lipid	11	9127	62916058	NAM	-	No	-0.444391	0.0410443	2.5616e-27	-	TRUE	TRUE
arachidonoylcholine	Lipid	11	9127	62916058	NAM	-	No	-0.199655	0.0431002	3.61536e-06	-	TRUE	TRUE
1-arachidonoyl-GPE (20:4n6)*	Lipid	11	9127	62916058	NAM	-	Yes	-0.269451	0.0452695	2.6463e-09	-	TRUE	TRUE
PC 18:2/18:2	Lipid	11	9127	62916058	NAM	+	Yes	0.235802	0.0415576	1.39418e-08	+	TRUE	TRUE
PC 18:0/20:4	Lipid	11	9128	63245788	NAM	-	No	-0.436587	0.0412638	3.67451e-26	-	TRUE	TRUE
PC 16:0/20:4	Lipid	11	9128	63245788	NAM	-	No	-0.396677	0.0437555	1.23729e-19	-	TRUE	TRUE
1-arachidonoyl-GPC (20:4n6)*	Lipid	11	9128	63245788	NAM	-	No	-0.355702	0.0424432	5.26259e-17	-	TRUE	TRUE
MG 20:4	Lipid	11	9128	63245788	NAM	-	No	-0.250611	0.0446919	2.05246e-08	-	TRUE	TRUE
PC 18:0/20:4	Lipid	11	9129	63360114	NAM	-	No	-0.403772	0.0412388	1.22975e-22	-	TRUE	TRUE
PC 16:0/20:4	Lipid	11	9129	63360114	NAM	-	No	-0.362989	0.043712	1.00584e-16	-	TRUE	TRUE
1-arachidonoyl-GPC (20:4n6)*	Lipid	11	9129	63360114	NAM	-	No	-0.318706	0.0423822	5.48595e-14	-	TRUE	TRUE
PC P-16:0/20:4 or PC O-16:1/20:4	Lipid	11	9129	63360114	NAM	-	No	-0.311498	0.0444873	2.52431e-12	-	TRUE	TRUE
arachidonoylcholine	Lipid	11	9129	63360114	NAM	-	No	-0.176138	0.0430553	4.29551e-05	-	TRUE	TRUE
Eicosapentaenoic acid	Lipid	11	9129	63360114	NAM	-	No	-0.170299	0.0423116	5.7005e-05	-	TRUE	TRUE
1-arachidonoyl-GPE (20:4n6)*	Lipid	11	9129	63360114	NAM	-	Yes	-0.226723	0.0453231	5.66311e-07	-	TRUE	TRUE
PC 18:2/20:4	Lipid	11	9129	63360114	NAM	-	Yes	-0.182019	0.0446645	4.59661e-05	-	TRUE	TRUE
PI 18:0/20:4	Lipid	11	9129	63360114	NAM	-	Yes	-0.14132	0.0441458	0.0013685	-	FALSE	TRUE
PC 18:0/20:4	Lipid	11	9130	63608047	NAM	-	No	-0.394731	0.041353	1.35583e-21	-	TRUE	TRUE
Arachidonic acid	Lipid	11	9130	63608047	NAM	-	No	-0.25269	0.0440901	9.97155e-09	-	TRUE	TRUE
1-linoleoyl-GPE (18:2)*	Lipid	11	9130	63608047	NAM	+	Yes	0.212263	0.0423463	5.37119e-07	+	TRUE	TRUE
Docosapentaenoic acid (22n-6)	Lipid	11	9130	63608047	NAM	-	Yes	-0.180093	0.0437828	3.90012e-05	-	TRUE	TRUE
1-arachidonoyl-GPC (20:4n6)*	Lipid	11	9131	63844683	NAM	-	No	-0.302059	0.0428441	1.78667e-12	-	TRUE	TRUE
PC P-16:0/20:4 or PC O-16:1/20:4	Lipid	11	9131	63844683	NAM	-	No	-0.285897	0.0450287	2.16414e-10	-	TRUE	TRUE
MG 20:4	Lipid	11	9131	63844683	NAM	-	No	-0.22036	0.0449992	9.73239e-07	-	TRUE	TRUE
PC 18:0/20:4	Lipid	11	9132	64226488	NAM	-	No	-0.386299	0.0414733	1.22641e-20	-	TRUE	TRUE
PC 16:0/20:4	Lipid	11	9132	64226488	NAM	-	No	-0.338305	0.0440008	1.4874e-14	-	TRUE	TRUE
Adrenic acid	Lipid	11	9132	64226488	NAM	-	Yes	-0.168445	0.043534	0.000109155	-	TRUE	TRUE
PE P-18:0/20:4 or PE O-18:1/20:4	Lipid	11	9132	64226488	NAM	-	Yes	-0.128818	0.0454118	0.00455859	-	FALSE	TRUE
PC 18:0/20:4	Lipid	11	9133	64591679	NAM	-	No	-0.350562	0.0414237	2.60955e-17	-	TRUE	TRUE
PC 16:0/20:4	Lipid	11	9133	64591679	NAM	-	No	-0.314	0.0438446	7.97054e-13	-	TRUE	TRUE
1-arachidonoyl-GPC (20:4n6)*	Lipid	11	9133	64591679	NAM	-	No	-0.284384	0.0424582	2.11332e-11	-	TRUE	TRUE
Arachidonic acid	Lipid	11	9133	64591679	NAM	-	No	-0.223273	0.0440418	3.9871e-07	-	TRUE	TRUE
PE 16:0/18:2	Lipid	11	9133	64591679	NAM	+	No	0.209908	0.0423756	7.2881e-07	+	TRUE	TRUE
PC 18:2/18:2	Lipid	11	9133	64591679	NAM	+	Yes	0.195189	0.0415613	2.64763e-06	+	TRUE	TRUE
Stearidonic acid	Lipid	11	9133	64591679	NAM	-	Yes	-0.135038	0.0414479	0.00112192	-	FALSE	TRUE
DPA	Lipid	11	9133	64591679	NAM	-	Yes	-0.0884902	0.0427037	0.0382478	-	FALSE	TRUE
PC P-16:0/20:4 or PC O-16:1/20:4	Lipid	11	9134	65139776	NAM	-	No	-0.250668	0.044905	2.37514e-08	-	TRUE	TRUE
MG 20:4	Lipid	11	9134	65139776	NAM	-	No	-0.192737	0.0448304	1.7138e-05	-	TRUE	TRUE
arachidonoylcholine	Lipid	11	9134	65139776	NAM	-	No	-0.150714	0.0433269	0.000504168	-	FALSE	TRUE
Eicosapentaenoic acid	Lipid	11	9134	65139776	NAM	-	No	-0.117313	0.0425822	0.00586955	-	FALSE	TRUE
PE 18:0/18:2	Lipid	11	9134	65139776	NAM	+	Yes	0.155445	0.0431493	0.000315188	+	FALSE	TRUE
PC 18:0/20:4	Lipid	11	9135	65676516	NAM	-	No	-0.310585	0.0416972	9.4349e-14	-	TRUE	TRUE
1-arachidonoyl-GPC (20:4n6)*	Lipid	11	9135	65676516	NAM	-	No	-0.260261	0.0426187	1.01684e-09	-	TRUE	TRUE
1-linoleoyl-GPE (18:2)*	Lipid	11	9135	65676516	NAM	+	Yes	0.198266	0.0422408	2.68294e-06	+	TRUE	TRUE
PC 18:0/20:4	Lipid	11	9136	66675990	NAM	-	No	-0.306482	0.0416653	1.89784e-13	-	TRUE	TRUE
Arachidonic acid	Lipid	11	9137	67288594	NAM	-	No	-0.206464	0.0442703	3.10542e-06	-	TRUE	TRUE
PC 16:0/20:4	Lipid	11	9138	67419855	NAM	-	Yes	-0.256464	0.0442121	6.60107e-09	-	TRUE	TRUE
PC P-16:0/20:4 or PC O-16:1/20:4	Lipid	11	9138	67419855	NAM	-	Yes	-0.228492	0.0448042	3.40042e-07	-	TRUE	TRUE
MG 20:4	Lipid	11	9139	67536948	NAM	-	No	-0.191707	0.0450538	2.08991e-05	-	TRUE	TRUE
PE 16:0/18:2	Lipid	11	9139	67536948	NAM	+	Yes	0.161637	0.0428452	0.000161572	+	FALSE	TRUE
Eicosapentaenoic acid	Lipid	11	9139	67536948	NAM	-	Yes	-0.123294	0.042736	0.00391394	-	FALSE	TRUE
PC 18:0/20:4	Lipid	11	9140	68022006	NAM	-	No	-0.279651	0.0426541	5.51822e-11	-	TRUE	TRUE
1-arachidonoyl-GPC (20:4n6)*	Lipid	11	9140	68022006	NAM	-	No	-0.238279	0.043532	4.40881e-08	-	TRUE	TRUE
Arachidonic acid	Lipid	11	9140	68022006	NAM	-	No	-0.178703	0.0451864	7.65989e-05	-	TRUE	TRUE
PC 18:0/20:4	Lipid	11	9142	68798901	NAM	-	No	-0.255138	0.0423071	1.63334e-09	-	TRUE	TRUE
1-arachidonoyl-GPC (20:4n6)*	Lipid	11	9142	68798901	NAM	-	No	-0.229062	0.0431733	1.12286e-07	-	TRUE	TRUE
PC P-16:0/20:4 or PC O-16:1/20:4	Lipid	11	9143	68828929	NAM	-	No	-0.217774	0.0452199	1.46538e-06	-	TRUE	TRUE
Eicosapentaenoic acid	Lipid	11	9143	68828929	NAM	-	Yes	-0.0944642	0.0428999	0.0276676	-	FALSE	TRUE
PC 16:0/20:4	Lipid	11	9144	69015728	NAM	-	Yes	-0.260145	0.044679	5.79656e-09	-	TRUE	TRUE
Arachidonic acid	Lipid	11	9146	69339617	NAM	-	No	-0.15885	0.0447131	0.000381352	-	FALSE	TRUE
PC 18:0/20:4	Lipid	11	9148	69533129	NAM	-	Yes	-0.223132	0.0418163	9.50133e-08	-	TRUE	TRUE
1-arachidonoyl-GPE (20:4n6)*	Lipid	11	9148	69533129	NAM	-	Yes	-0.154845	0.0452912	0.000628792	-	FALSE	TRUE
MG 20:4	Lipid	11	9149	69585787	NAM	-	Yes	-0.135	0.0447991	0.00258291	-	FALSE	TRUE
1-arachidonoyl-GPC (20:4n6)*	Lipid	11	9150	69814829	NAM	-	Yes	-0.185755	0.0428154	1.43455e-05	-	TRUE	TRUE
PC 16:0/20:4	Lipid	11	9150	69814829	NAM	-	Yes	-0.191332	0.0443008	1.5679e-05	-	TRUE	TRUE
PC P-16:0/20:4 or PC O-16:1/20:4	Lipid	11	9150	69814829	NAM	-	Yes	-0.162431	0.0449055	0.000297823	-	FALSE	TRUE
Arachidonic acid	Lipid	11	9150	69814829	NAM	-	Yes	-0.0983163	0.0444082	0.026834	-	FALSE	TRUE
PC 18:0/20:4	Lipid	11	9151	69910890	NAM	-	Yes	-0.171349	0.0418991	4.32177e-05	-	TRUE	TRUE
1-arachidonoyl-GPC (20:4n6)*	Lipid	11	9156	70576651	NAM	-	Yes	-0.167721	0.0421069	6.79898e-05	-	TRUE	TRUE
PC 18:0/20:4	Lipid	11	9157	70819038	NAM	-	Yes	-0.139747	0.0415435	0.000768592	-	FALSE	TRUE
PC P-16:0/20:4 or PC O-16:1/20:4	Lipid	11	9157	70819038	NAM	-	Yes	-0.138548	0.0442149	0.00172723	-	FALSE	TRUE
beta-citrylglutamate	Amino Acid	11	9238	91552059	AFR	-	Yes	-0.159161	0.0515406	0.00201463	-	FALSE	TRUE
3beta-hydroxy-5-cholestenoate	Lipid	11	9298	104015677	NAM	-	Yes	-0.179489	0.0432728	3.35594e-05	-	TRUE	TRUE
3beta-hydroxy-5-cholestenoate	Lipid	11	9309	107580985	NAM	-	No	-0.240712	0.0432768	2.66462e-08	-	TRUE	TRUE
3beta-hydroxy-5-cholestenoate	Lipid	11	9312	108824752	NAM	-	Yes	-0.267072	0.0430361	5.44322e-10	-	TRUE	TRUE
3beta-hydroxy-5-cholestenoate	Lipid	11	9317	110217140	NAM	-	No	-0.28713	0.0429753	2.36851e-11	-	TRUE	TRUE
3beta-hydroxy-5-cholestenoate	Lipid	11	9320	110853185	NAM	-	Yes	-0.245011	0.0428465	1.0756e-08	-	TRUE	TRUE
3beta-hydroxy-5-cholestenoate	Lipid	11	9322	111119178	NAM	-	No	-0.236027	0.0430376	4.15325e-08	-	TRUE	TRUE
3beta-hydroxy-5-cholestenoate	Lipid	11	9325	111989592	NAM	-	Yes	-0.236391	0.0436862	6.26308e-08	-	TRUE	TRUE
3beta-hydroxy-5-cholestenoate	Lipid	11	9334	113854679	NAM	-	Yes	-0.163649	0.0439334	0.000195369	-	FALSE	TRUE
3-Dehydroxycarnitine	Lipid	12	9509	193818	NAM	-	Yes	-0.27421	0.0367212	8.18301e-14	-	TRUE	TRUE
3-Dehydroxycarnitine	Lipid	12	9515	786238	NAM	-	Yes	-0.248732	0.03692	1.61626e-11	-	TRUE	TRUE
ethylmalonate	Amino Acid	12	10129	120015591	AFR	-	Yes	-0.227267	0.0549121	3.49226e-05	-	TRUE	TRUE
ethylmalonate	Amino Acid	12	10132	121051285	AFR	-	No	-0.222645	0.0536672	3.34471e-05	-	TRUE	TRUE
CAR 4:0	Lipid	12	10133	121490520	AFR	-	No	-0.21354	0.0538997	7.43861e-05	-	TRUE	TRUE
ethylmalonate	Amino Acid	12	10134	121698785	AFR	-	No	-0.212022	0.0535481	7.51138e-05	-	TRUE	TRUE
ethylmalonate	Amino Acid	12	10138	123160304	AFR	-	Yes	-0.180206	0.0533282	0.000727006	-	FALSE	TRUE
CAR 4:0	Lipid	12	10142	124772515	AFR	-	No	-0.142092	0.0533643	0.00775204	-	FALSE	TRUE
N-acetylcarnosine	Peptide	13	10637	95951593	AFR	+	No	0.185789	0.0376507	8.03356e-07	+	TRUE	TRUE
homoarginine	Amino Acid	15	11429	45003364	EUR	-	Yes	-0.177091	0.0358895	8.04182e-07	-	TRUE	TRUE
PE 16:0/20:4	Lipid	15	11476	57209618	NAM	+	Yes	0.0647675	0.0430332	0.132309	+	FALSE	TRUE
PE 18:0/20:4	Lipid	15	11479	57764353	NAM	+	Yes	0.0617922	0.0432642	0.153219	+	FALSE	TRUE
PE 16:0/20:4	Lipid	15	11482	58079462	EUR	-	Yes	-0.169143	0.0375143	6.5211e-06	-	TRUE	TRUE
LPE 16:0/0:0	Lipid	15	11483	58177745	NAM	+	Yes	0.113655	0.0418345	0.00659213	+	FALSE	TRUE
PE 18:0/18:2	Lipid	15	11485	58601804	NAM	+	No	0.0211707	0.0415603	0.610474	+	FALSE	TRUE
PE 16:0/20:4	Lipid	15	11487	58717919	NAM	+	No	0.159896	0.0431038	0.000207615	+	FALSE	TRUE
PE 18:0/20:4	Lipid	15	11487	58717919	NAM	+	No	0.157955	0.043526	0.000284552	+	FALSE	TRUE
LPE 16:0/0:0	Lipid	15	11487	58717919	NAM	+	No	0.100273	0.0425016	0.0183108	+	FALSE	TRUE
PE 16:0/18:2	Lipid	15	11487	58717919	NAM	+	No	0.0847341	0.0416073	0.041698	+	FALSE	TRUE
PE 16:0/20:4	Lipid	15	11498	60140209	NAM	+	Yes	0.141745	0.0422224	0.000787648	+	FALSE	TRUE
5-hydroxylysine	Amino Acid	15	11576	73612377	EUR	+	Yes	0.23446	0.0369792	2.29272e-10	+	TRUE	TRUE
5-hydroxylysine	Amino Acid	15	11579	74458024	EUR	+	Yes	0.23741	0.0371058	1.57217e-10	+	TRUE	TRUE
5-hydroxylysine	Amino Acid	15	11582	75948671	EUR	+	Yes	0.266626	0.0369338	5.23581e-13	+	TRUE	TRUE
5-hydroxylysine	Amino Acid	15	11585	77930952	EUR	+	No	0.306409	0.036886	9.82102e-17	+	TRUE	TRUE
5-hydroxylysine	Amino Acid	15	11588	78617086	EUR	+	No	0.313112	0.0368388	1.90373e-17	+	TRUE	TRUE
5-hydroxylysine	Amino Acid	15	11590	78970259	EUR	+	No	0.310344	0.0372029	7.30878e-17	+	TRUE	TRUE
5-hydroxylysine	Amino Acid	15	11592	79303453	EUR	+	No	0.303832	0.036775	1.4335e-16	+	TRUE	TRUE
5-hydroxylysine	Amino Acid	15	11594	79367793	EUR	+	Yes	0.300417	0.0369908	4.60863e-16	+	TRUE	TRUE
5-hydroxylysine	Amino Acid	15	11597	79626869	EUR	+	Yes	0.277781	0.0369088	5.22577e-14	+	TRUE	TRUE
5-hydroxylysine	Amino Acid	15	11602	80576128	EUR	+	No	0.254629	0.036869	4.97355e-12	+	TRUE	TRUE
5-hydroxylysine	Amino Acid	15	11603	80641334	NAM	-	Yes	-0.187984	0.0430671	1.27168e-05	-	TRUE	TRUE
5-hydroxylysine	Amino Acid	15	11606	81087552	NAM	-	Yes	-0.178855	0.0435306	3.97853e-05	-	TRUE	TRUE
5-hydroxylysine	Amino Acid	15	11607	81124801	NAM	-	Yes	-0.176708	0.0435199	4.8992e-05	-	TRUE	TRUE
5-hydroxylysine	Amino Acid	15	11617	82391287	NAM	-	Yes	-0.184722	0.0424221	1.3344e-05	-	TRUE	TRUE
